# Supplementary material for: Rapid diagnosis and reduced workload for urinary tract infection using flowcytometry combined with direct antibiotic susceptibility testing
Source: PLoS One. 2021 Jul 6;16(7):e0254064. doi: 10.1371/journal.pone.0254064 (PMC8259986; doi:10.1371/journal.pone.0254064)
Supplement: S1 Dataset — (XLSX) [file pone.0254064.s001.xlsx]

## Sheet: Ark_med_data_og_score_modell_hv
Sample	WBC.mcl	Epi.Cells.mcl	Squ.EC..mcl	Bacteria.mcl	Bact.Info	Culture	Number of Colonies	Trimethoprim	Piperacillin	Pip.Tazo	Cephalothin	Moxifloxacin	Levofloxacin	Mecillinam	Gentamicin	Aztreonam	Ticar.K.Clav	Cefotaxime.K.Clavulanate	Amoksicillin	Ertapenem	Cefepime	Trimeth.Sulfa	Meropenem	Nalidixic.Acid	Ceftazidim	Fosfomycin	Trimetoprim.sulfametoxazol	Ampicillin	Tigecycline	Colistin	Ceftazidime.K.Clavulanate	Cefoxitin	Cefotaxime	Cefuroxime	Amikacin	Dikloksacillin.Kloksacillin	Amox.K.Clav	Imipenem	Trimetoprim	Tobramycin	Penicillin.G	Cefuroxim	Ciprofloxacin	Nitrofurantoin	Ceftazidime	Cefotaxim
1	478.4	44.3	7.3	17037.3	BACT : Gram Negative?	Escherichia coli	Over 100 000 CFU/mL	S	R	S	0	I	S	S	S	S	S	0	R	S	S	S	S	R		S		R	S	S	0	S	S	I	S		S	S		S			S	S	S
2	267.2	6	0.4	50.1	BACT : Unclassified	Mixed growth												NA													NA
3	1134.4	1.4	0.7	4843.2	BACT : Gram Negative?	Escherichia coli	Over 100 000 CFU/mL	R	R	S	S	R	R	S	S	S	S	0	R	S	S	R	S	R		S		R	S	S	0	S	S	I	S	S	S		S			R	S	S
4	4.3	4.6	4.3	21.6		< 1000 CFU/mL (NEGATIV)												NA													NA
5	8.2	3.3	1	31737.4	BACT : Gram Negative?	Mixed growth												NA													NA
6	641.8	0.4	0.1	86.7	BACT : Unclassified	Enterococcus faecalis	Ca. 100 000 CFU/mL							R				NA	S								I	S			NA								I					S
7	22.1	4.5	2.4	18.2	BACT : Unclassified	Mixed growth												NA													NA
8	72	446.8	417.7	389	BACT : Gram Positive?	Mixed growth												NA													NA
9	70.1	23	11.8	633.1	BACT : Gram Positive?	Mixed growth												NA													NA
10	71.7	44.9	41.8	1132.9	BACT : Gram Pos/Neg?	Mixed growth												NA													NA
11	120.7	35.3	21.1	2345.8	BACT : Gram Positive?	Mixed growth												NA													NA
12	39.4	1.4	1.1	53.6	BACT : Unclassified	< 1000 CFU/mL (NEGATIV)												NA													NA
13	41	6.1	2.6	22521.8	BACT : Gram Positive?	Enterococcus faecalis	Over 100 000 CFU/mL							R				NA	S								I	S			NA							I				S
14	17191.3	17.1	7.1	2238.6	BACT : Gram Negative?	Mixed growth												NA													NA
15	948.1	1.4	1.1	77921.4	BACT : Gram Negative?	Klebsiella pneumoniae	Over 100 000 CFU/mL							S				NA	R				S		S		R				NA	S						R			S	R		S
16	3.8	19.9	10.1	21.6		< 1000 CFU/mL (NEGATIV)												NA													NA
17	515.2	3.2	2.2	3683.8	BACT : Gram Negative?	Escherichia coli	Over 100 000 CFU/mL	R	R	S	0	S	S	S	S	S	I	0	R	S	S	R	S	R		S		R	S	S	0	S	S	I		S	S		S		S	S	S
18	982.4	0.8	0.7	11706.6	BACT : Gram Negative?	Mixed growth												NA													NA
19	26.9	15.5	12.3	139.1	BACT : Gram Positive?	< 1000 CFU/mL (NEGATIV)												NA													NA
20	12.3	2.2	0.7	62.7	BACT : Unclassified	< 1000 CFU/mL (NEGATIV)												NA													NA
21	10.4	11.2	9.3	56076.6	BACT : Gram Negative?	Mixed growth												NA													NA
22	301.4	2.6	0.7	23250.4	BACT : Gram Negative?	Escherichia coli	Over 100 000 CFU/mL	S	S	S	S	R	R	S	S	S	S	0	S	S	S	S	S	R		S		S	S	S	0	S	S	I	S		S	S		S			R	S	S
23	5.4	14.3	8.6	68.4		< 1000 CFU/mL (NEGATIV)												NA													NA
24	197.4	219.6	213.2	1532.3	BACT : Gram Positive?	Mixed growth												NA													NA
25	13.6	33.5	29.1	860.1	BACT : Gram Positive?	Mixed growth												NA													NA
26	97.9	67.5	52.4	353.6	BACT : Gram Positive?	Mixed growth												NA													NA
27	1556.2	23.4	20.1	51238.6	BACT : Gram Negative?	Escherichia coli	Over 100 000 CFU/mL	S	S	S	0	S	S	S	S	S	S	0	S	S	S	S	S	S		S		S	S	R	0	S	S	I	S		S	S		S			S	S	S
28	15.8	19.9	18.1	187	BACT : Gram Positive?	Mixed growth												NA													NA
29	19.9	2.7	1.4	29.6	BACT : Unclassified	Mixed growth												NA													NA
30	10322.2	10.4	7	12127.5	BACT : Gram Negative?	Pseudomonas aeruginosa	Over 100 000 CFU/mL	0	S	S	0	0	I	0	S	I	S	0	0	0	S	0	S	0		0		0	0	S	0	0	0	0	S		0	S		S			R	0	S
31	1634.8	1.7	1.1	476.8	BACT : Gram Negative?	Mixed growth												NA													NA
32	309.5	40.9	29.6	148.3	BACT : Gram Positive?	Mixed growth												NA													NA
33	6145.5	26.2	25.2	27015.3	BACT : Gram Negative?	Mixed growth												NA													NA
34	956.1	1.1	1	100000	BACT : Gram Pos/Neg?	Escherichia coli	Over 100 000 CFU/mL	S	S	S	S	S	S	S	S	S	S	0	R	S	S	S	S	S		S		R	S	S	0	S	S	I	S		S	S		S			S	S	S
35	35.6	10.7	7.1	71415.7	BACT : Gram Negative?	Escherichia coli	Over 100 000 CFU/mL	R	R	S	0	S	S	S	S	S	R	0	R	S	S	R	S	S		S		R	S	S	0	S	S	I	S		R	S		S			S	S	S
36	3.2	155.6	148.5	912.7	BACT : Gram Positive?	Mixed growth												NA													NA
37	419.7	16.7	13.9	3217.5	BACT : Gram Positive?	Mixed growth												NA													NA
38	83.9	16.1	9.2	22.8	BACT : Unclassified	Mixed growth												NA													NA
39	793.3	153.3	147	7889.9	BACT : Gram Negative?	Escherichia coli	Over 100 000 CFU/mL	S	S	S	S	S	S	S	S	S	S	0	S	S	S	S	S	S		S		S	S	S	0	S	S	I	S		S	S		S			S	S	S
40	18.4	15.4	2.7	26751.5	BACT : Gram Positive?	Enterococcus faecalis	Over 100 000 CFU/mL							R				NA	S								I	S			NA								I					S
41	40.9	1	0.8	35.3	BACT : Unclassified	Escherichia coli	10.000-100.000 CFU/mL	S	S	S	S	S	S	S	S	S	S	0	S	S	S	S	S	S		S		S	S	S	0	S	S	I	S		S	S		S			S	S	S
42	199.3	1.7	0.2	237.2	BACT : Gram Positive?	Mixed growth												NA													NA
43	25.5	1.9	0.5	24405.7	BACT : Gram Negative?	Mixed growth
44	670.2	5.2	3.9	212.2	BACT : Gram Negative?	Escherichia coli	Over 100 000 CFU/mL	R	S	S	S	S	S	S	S	S	S	0	S	S	S	R	S	S		S		S	S	S	0	S	S	I	S		S	S		S			S	S	S
45	43.2	82.1	72.2	180.2	BACT : Gram Negative?	Mixed growth												NA													NA
46	2.2	6.4	3.9	75.2		Mixed growth												NA													NA
47	1.7	8.3	8	336.4	BACT : Gram Positive?	< 1000 CFU/mL (NEGATIV)												NA													NA
48	95.2	414.2	405.8	13224	BACT : Gram Pos/Neg?	Streptokokker gruppe B	1000-10.000 CFU/mL											NA													NA
49	171.7	18	0	13.6	BACT : Unclassified	< 1000 CFU/mL (NEGATIV)												NA													NA
51	5.1	22.1	20.3	383.3	BACT : Gram Positive?	Mixed growth												NA													NA
52	561.4	12.9	3.5	52280.3	BACT : Gram Negative?	Mixed growth												NA													NA
53	4.8	9.3	8.5	290.9	BACT : Gram Positive?	Mixed growth												NA													NA
54	8.8	42.8	39.7	132.3	BACT : Gram Positive?	< 1000 CFU/mL (NEGATIV)												NA													NA
55	311.6	87.7	71.1	8033.6	BACT : Gram Pos/Neg?	Mixed growth												NA													NA
56	28.3	42.5	36.2	14130	BACT : Gram Pos/Neg?	Mixed growth												NA													NA
57	204.4	1	1	12882.7	BACT : Gram Negative?	Mixed growth												NA													NA
58	1	1.1	0.7	10.2		Mixed growth												NA													NA
59	10.6	4.9	3.9	59.3	BACT : Unclassified	< 1000 CFU/mL (NEGATIV)												NA													NA
60	4.4	25.3	22.2	447.2	BACT : Gram Positive?	Mixed growth												NA													NA
61	24.3	8	1.7	6940.5	BACT : Gram Positive?	Mixed growth												NA													NA
62	242.6	28.6	27.3	4520.5	BACT : Gram Positive?	Mixed growth												NA													NA
63	7649.7	63.7	45.3	25206.7	BACT : Gram Negative?	Escherichia coli	Over 100 000 CFU/mL	S	S	S	0	S	S	S	S	S	S	0	S	S	S	S	S	S		S		S	S	S	0	S	S	I	S	S	S		S		S	S	S
64	3.9	7	5.7	401.4	BACT : Gram Positive?	< 1000 CFU/mL (NEGATIV)												NA													NA
65	1262.8	1.9	1	55557.1	BACT : Gram Negative?	Escherichia coli	Over 100 000 CFU/mL	R	R	S	0	S	S	S	S	S	I	0	R	S	S	R	S	R		S		R	S	S	0	S	S	I	S		S	S		S			S	S	S
66	55.9	285.5	244.4	5718.5	BACT : Gram Positive?	< 1000 CFU/mL (NEGATIV)												NA													NA
67	6	25	19.8	261.2	BACT : Gram Positive?	Mixed growth												NA													NA
68	12453.8	7.3	3.2	11540.9	BACT : Gram Negative?	Escherichia coli	Over 100 000 CFU/mL	S	S	S	S	S	S	S	S	S	S	0	S	S	S	S	S	S		S		S	S	S	0	S	S	I	S		S	S		S			S	S	S
69	12.3	64.9	58.8	220.1	BACT : Gram Positive?	Mixed growth												NA													NA
70	14.2	38.7	31.8	683.4	BACT : Gram Positive?	< 1000 CFU/mL (NEGATIV)												NA													NA
71	0.2	1.3	0.8	13.6		Mixed growth												NA													NA
72	3096.1	0.7	0.7	44402.9	BACT : Gram Negative?	Escherichia coli	Over 100 000 CFU/mL	S	I	S	S	S	S	S	S	S	S	0	R	S	S	S	S	S		S		R	S	S	0	S	S	I	S		S	S		S			S	S	S
73	4.8	36.9	33.6	780.4	BACT : Gram Positive?	Mixed growth												NA													NA
74	17.1	0.4	0.2	50.1	BACT : Unclassified	Escherichia coli	Over 100 000 CFU/mL	S	S	S	0	S	S	S	S	S	S	0	S	S	S	S	S	S		S		S	S	S	0	S	S	I		S	S		S		S	S	S
75	3.2	4.4	1.6	14.8		Mixed growth												NA													NA
76	1.1	1.4	1	5.6		Mixed growth												NA													NA
77	283.8	15.1	0.5	32579.9	BACT : Gram Negative?	Mixed growth												NA													NA
78	4.9	13.7	2.9	18.2		< 1000 CFU/mL (NEGATIV)												NA													NA
79	1.3	9.8	8.3	26.2		< 1000 CFU/mL (NEGATIV)												NA													NA
80	938.5	4.5	3	680	BACT : Gram Negative?	Mixed growth												NA													NA
81	4.3	2.9	2.1	17.1		< 1000 CFU/mL (NEGATIV)												NA													NA
82	529.6	9.5	7.3	61.5	BACT : Unclassified	Mixed growth												NA													NA
83	1137.8	3.8	2.9	35210	BACT : Gram Pos/Neg?	Escherichia coli	Over 100 000 CFU/mL	S	S	S	S	S	S	S	S	S	S	0	S	S	S	S	S	S		S		S	S	S	0	S	S	I		S	S		S		S	S	S
84	1803.8	2.3	2.3	1288.1	BACT : Gram Pos/Neg?	Escherichia coli	10.000-100.000 CFU/mL	R	R	S	0	S	S	S	R	S	S	0	R	S	S	R	S	R		S		R	S	S	0	S	S	I		R	S		I		S	S	S
85	73.9	4.4	2.2	79268	BACT : Gram Negative?	Escherichia coli	Over 100 000 CFU/mL	S	S	S	0	S	S	S	S	S	S	0	S	S	S	S	S	S		S		S	S	S	0	S	S	I	S		S	S		S			S	S	S
86	5.2	13.5	11.3	1357.7	BACT : Gram Positive?	Mixed growth												NA													NA
87	1.3	5.1	3.5	74.1		Mixed growth												NA													NA
88	1152.8	8	6.8	73816.7	BACT : Gram Negative?	Escherichia coli	Over 100 000 CFU/mL	S	S	S	0	S	S	S	S	R	S	0	R	R	R	S	S	S		S		R	S	S	0	R	R	R	S		R	R		S			S	R	S
89	69.8	237.7	218.5	881.9	BACT : Gram Positive?	Mixed growth												NA													NA
90	48.4	19.6	17.7	62430.9	BACT : Gram Negative?	Escherichia coli	Over 100 000 CFU/mL	S	S	S	S	S	S	S	S	S	S	0	S	S	S	S	S	S		S		S	S	S	0	S	S	I	S		S	S		S			S	S	S
91	1061.1	127.4	120.5	2472.3	BACT : Gram Positive?	< 1000 CFU/mL (NEGATIV)												NA													NA
92	25427	141.6	124	99333	BACT : Gram Pos/Neg?	Escherichia coli	Over 100 000 CFU/mL	S	R	S	0	S	S	S	S	S	S	0	R	S	S	S	S	S		S		R	S	S	0	S	S	I	S		S	S		S			S	S	S
93	1333.9	33.1	30.6	67199.3	BACT : Gram Pos/Neg?	Mixed growth												NA													NA
94	209	12.6	8.3	572.6	BACT : Gram Positive?	Escherichia coli	1000-10.000 CFU/mL	S	R	S	S	S	S	S	S	S	S	0	R	S	S	S	S	S		S		R	S	S	0	S	S	I	S		S	S		S			S	S	S
95	2.9	4.1	2.9	305.6	BACT : Gram Positive?	Mixed growth												NA													NA
96	2261.2	40.5	33.4	2560.3	BACT : Gram Positive?	Staphylococcus saprophyticus	Over 100 000 CFU/mL											NA	S								S	S			NA							S				S
97	233.9	26.8	20.9	100000	BACT : Gram Negative?	Escherichia coli	Over 100 000 CFU/mL	S	S	S	S	S	S	S	S	S	S	0	S	S	S	S	S	S		S		S	S	S	0	S	S	I	S		S	S		S			S	S	S
98	3993.2	4.6	1.7	100000	BACT : Gram Pos/Neg?	Mixed growth												NA													NA
99	8	4.3	3.6	4.5		Streptokokker gruppe B	10.000-100.000 CFU/mL											NA													NA
100	295.4	527.1	499.3	78164.7	BACT : Gram Pos/Neg?	Mixed growth
101	439.2	11.7	1.1	28053.7	BACT : Gram Negative?	Escherichia coli	Over 100 000 CFU/mL	S	S	S	S	S	S	S	S	S	S	0	S	S	S	S	S	S		S		S	S	S	0	S	S	I	S		S	S		S			S	S	S
102	33.9	147.2	143.8	2494.1	BACT : Gram Positive?	Mixed growth												NA													NA
103	7	218.5	212.2	7320.5	BACT : Gram Positive?	Mixed growth												NA													NA
104	61.9	31.7	26.5	221.3	BACT : Gram Positive?	Mixed growth												NA													NA
105	1817.6	7.1	5.2	24163.7	BACT : Gram Negative?	Escherichia coli	Over 100 000 CFU/mL	R	R	S	0	S	S	S	S	S	S	0	R	S	S	R	S	S		S		R	S	S	0	S	S	I	S		S	S		S			S	S	S
106	6729.8	19.9	14.3	262.4	BACT : Gram Negative?	Escherichia coli	Ca. 10 000 CFU/mL	S	S	S	S	S	S	S	S	S	S	0	S	S	S	S	S	S		S		S	S	S	0	S	S	I	S	S	S				S	S	S
107	270.5	3.9	1.7	74.1	BACT : Unclassified	Mixed growth												NA													NA
108	2.4	9.6	7.3	180.2	BACT : Gram Positive?	Mixed growth												NA													NA
109	54.7	30.5	24.9	10987	BACT : Gram Negative?	Mixed growth												NA													NA
110	135.1	2.3	0.5	55708.3	BACT : Gram Negative?	Escherichia coli	Over 100 000 CFU/mL	S	S	S	0	R	R	S	S	S	S	0	S	S	S	S	S	R		S		S	S	S	0	S	S	I	S		S	S		S			R	S	S
111	2.1	4.3	3.5	21.6		< 1000 CFU/mL (NEGATIV)												NA													NA
112	1118.2	200.3	195.3	4668.9	BACT : Gram Positive?	Mixed growth												NA													NA
113	10.6	4.6	3.3	96.9	BACT : Unclassified	Mixed growth												NA													NA
114	148.9	4.9	3	19688.9	BACT : Gram Negative?	Escherichia coli	Over 100 000 CFU/mL	S	S	S	S	S	S	S	S	S	S	0	S	S	S	S	S	S		S		S	S	S	0	S	S	I	S	S	S		S			S	S	S
115	188.8	3.2	1.4	11142.9	BACT : Gram Negative?	Klebsiella pneumoniae	Over 100 000 CFU/mL							S				NA	R				S		S		S	R			NA	S							S				S	R		S
116	14.5	16.8	14.2	28822.3	BACT : Gram Negative?	Escherichia coli	Over 100 000 CFU/mL	R	R	S	0	S	S	S	S	E	S	0	R	S	R	R	S	S		S		R	S	S	0	S	E	R		S	S		S		S	S	E
117	3.3	2.6	0.2	9.1		< 1000 CFU/mL (NEGATIV)												NA													NA
118	38.7	3.2	1.7	82690.3	BACT : Gram Negative?	Escherichia coli	Over 100 000 CFU/mL	R	R	S	S	S	S	S	S	S	S	0	R	S	S	R	S	S		S		R	S	S	0	S	S	I	S		S	S		S			S	S	S
119	1.7	2	0.4	30.7		Mixed growth												NA													NA
120	40.8	18.6	14	1225.3	BACT : Gram Positive?	Mixed growth												NA													NA
121	11	1.3	0.8	17.1	BACT : Unclassified	< 1000 CFU/mL (NEGATIV)												NA													NA
122	5.2	1.3	0.8	5.7		Mixed growth												NA													NA
123	71.4	373	346.3	2082.3	BACT : Gram Positive?	Lactobacillus jensenii												NA													NA
124	9.6	4.8	2.1	63.8		Mixed growth
125	6.1	5.1	1.6	14.8		Mixed growth												NA
126	2.9	42.8	33	1122.7	BACT : Gram Positive?	Mixed growth												NA													NA
127	13	14.6	10.8	81	BACT : Unclassified	Streptococcus agalactiae (Streptokokk gruppe B)	1000-10.000 CFU/mL											NA													NA
128	4.8	38.7	34.7	143.7	BACT : Gram Positive?	Mixed growth												NA													NA
129	479.3	4.2	1.1	77.5	BACT : Unclassified	Mixed growth												NA													NA
130	91.2	19.9	14.2	118.6	BACT : Gram Positive?	Streptokokker gruppe B	10.000-100.000 CFU/mL											NA													NA
131	628.2	182.4	177	1625.8	BACT : Gram Pos/Neg?	Mixed growth												NA													NA
132	2098.7	7.1	4.1	29430.8	BACT : Gram Pos/Neg?	Pseudomonas aeruginosa	Over 100 000 CFU/mL											NA													NA
133	2098.7	7.1	4.1	29430.8	BACT : Gram Pos/Neg?	Enterococcus faecalis								R				NA	S								I	S			NA								I					S
134	313.2	52.6	28.1	175.6	BACT : Gram Positive?	Mixed growth												NA													NA
135	2926.1	38.8	34.7	8347.2	BACT : Gram Negative?	Mixed growth												NA													NA
136	1.7	14.2	12.6	144.8	BACT : Gram Positive?	Mixed growth												NA													NA
137	1.6	22	16.5	352.5	BACT : Gram Positive?	Mixed growth												NA													NA
138	1376.4	0	0	100000	BACT : Gram Negative?	Escherichia coli	Over 100 000 CFU/mL	R	R	S	0	S	S	S	R	S	S	0	R	S	S	R	S	S		S		R	S	S	0	S	S	I	S		S	S		I			S	S	S
139	2016.7	1.1	0.8	292	BACT : Gram Positive?	Mixed growth												NA													NA
140	3	12.6	9.2	87.8		Mixed growth												NA													NA
141	0.1	2.2	0.2	29.6		Mixed growth												NA													NA
142	48.7	80.5	70.8	640	BACT : Gram Positive?	Mixed growth												NA													NA
143	5784.6	28.3	23.3	1941.9	BACT : Gram Negative?	Mixed growth
144	1.9	1.1	0.1	4.5		Mixed growth												NA
145	2.9	84.2	73.3	1077.1	BACT : Gram Positive?	Mixed growth												NA													NA
146	5123.1	115.3	108.3	1081.6	BACT : Gram Positive?	Mixed growth												NA													NA
147	4.4	44.9	40.9	1289.2	BACT : Gram Positive?	Mixed growth												NA													NA
148	0.5	10.4	9.6	323.9	BACT : Gram Positive?	Mixed growth												NA													NA
149	578.5	1	0.7	78.7	BACT : Unclassified	Mixed growth												NA													NA
150	4.5	3.3	2.3	42.1		Mixed growth												NA													NA
151	6.8	2.3	0.5	2116.3	BACT : Unclassified	Enterococcus faecalis	Over 100 000 CFU/mL							R				NA	S								I	S			NA								I					S
152	2.6	11.7	10.5	313.7	BACT : Gram Positive?	Mixed growth												NA													NA
153	5.8	38.1	36.5	1158	BACT : Gram Positive?	Lactobacillus crispatus												NA													NA
154	326.5	17.3	9.8	386.7	BACT : Gram Positive?	Staphylococcus saprophyticus	Over 100 000 CFU/mL											NA	S								S	S			NA								S					S
155	50.2	9.3	1.3	98842.1	BACT : Gram Negative?	Escherichia coli	Over 100 000 CFU/mL	S	S	S	0	S	S	S	S	S	S	0	S	S	S	S	S	S		S		S	S	S	0	S	S	I	S		S	S		S			S	S	S
156	121.3	19.8	7.6	47751.9	BACT : Gram Negative?	Escherichia coli	Over 100 000 CFU/mL	S	S	S	S	S	S	S	S	S	S	0	S	S	S	S	S	S		S		S	S	S	0	S	S	I		S	S		S		S	S	S
157	24.8	1.1	1.1	238.3	BACT : Gram Negative?	Escherichia coli	Over 100 000 CFU/mL	S	S	S	0	S	S	S	S	S	S	0	S	S	S	S	S	S		S		S	S	S	0	S	S	I	S		S	S		S			S	S	S
158	1969.6	86.6	78.6	24814.2	BACT : Gram Negative?	Mixed growth												NA													NA
159	0	0	0	1.1		< 1000 CFU/mL (NEGATIV)												NA													NA
160	4.8	15.7	10.1	66.1		Mixed growth												NA													NA
161	895.4	147.8	137.9	65376.4	BACT : Gram Pos/Neg?	Klebsiella pneumoniae	Over 100 000 CFU/mL							S				NA	R				S		S		S	R			NA	S							S				S	R		S
162	12.9	16.2	14	409.5	BACT : Gram Positive?	Mixed growth												NA													NA
163	15.2	1.4	0.8	201.7	BACT : Gram Negative?	Escherichia coli	Over 100 000 CFU/mL	S	S	S	S	S	S	S	S	S	S	0	S	S	S	S	S	S		S		S	S	S	0	R	S	I	S		S	S		S			S	S	S
164	32718	9.9	3	2453.1	BACT : Gram Pos/Neg?	Escherichia coli	Ca. 10 000 CFU/mL	S	R	S	0	S	S	S	R	E	S	0	R	R	R	S	S	S		S		R	S	R	0	S	E	R			S	S		R			S	S	E
165	959.5	136.5	130	26061.2	BACT : Gram Negative?	Escherichia coli	Over 100 000 CFU/mL	S	S	S	0	S	S	S	S	S	S	0	S	S	S	S	S	S		S		S	S	S	0	S	S	R	S	S	S		S			S	S	S
166	9.3	25.6	21.8	189.3	BACT : Gram Positive?	Mixed growth												NA													NA
167	17	13.2	8.5	47.9	BACT : Unclassified	Mixed growth												NA													NA
168	2.6	2.3	0.5	265.7	BACT : Gram Positive?	Mixed growth												NA													NA
169	0.4	5.8	5.7	5.7		Mixed growth												NA													NA
170	0.8	1.6	0.7	26.2		Mixed growth												NA													NA
171	1175.3	0.2	0.2	609.2	BACT : Gram Positive?	Mixed growth												NA													NA
172	31.8	61.1	55.9	101.4	BACT : Gram Positive?	Enterococcus faecalis	Over 100 000 CFU/mL							R				NA	S								I	S			NA								I					S
173	99.2	17.1	9.5	434.6	BACT : Gram Positive?	Mixed growth												NA													NA
174	17.3	20.9	17.4	215.6	BACT : Gram Positive?	Mixed growth												NA													NA
175	12.4	5.1	1	48253.8	BACT : Gram Negative?	Escherichia coli	Over 100 000 CFU/mL	R	R	S	0	S	S	S	S	S	R	0	R	S	S	R	S	S		S		R	S	S	0	S	S	I	S		S	S		S			S	S	S
176	328.5	33.9	4.1	56315.6	BACT : Gram Negative?	Escherichia coli	Over 100 000 CFU/mL	R	S	S	S	S	S	S	S	S	S	0	S	S	S	R	S	S		S		S	S	S	0	S	S	I	S		S	S		S			S	S	S
177	10684.6	20.1	15.1	17015.6	BACT : Gram Negative?	Escherichia coli	Over 100 000 CFU/mL	R	R	S	0	S	S	S	S	E	S	0	R	S	R	S	S	R		S		R	S	S	0	S	E	R		R	S		S		S	S	E
178	2169.1	50.7	43.3	1669.2	BACT : Gram Pos/Neg?	Mixed growth												NA													NA
179	25.3	3.2	1.4	37077.7	BACT : Gram Negative?	Escherichia coli	Over 100 000 CFU/mL	S	R	S	0	R	R	S	S	E	I	0	R	S	R	S	S	R		S		R	S	S	0	S	E	R		S	S		S		R	S	E
180	0.5	0.5	0.2	2.2		< 1000 CFU/mL (NEGATIV)												NA													NA
181	26.4	5.4	4.2	20.5	BACT : Unclassified	Mixed growth												NA													NA
182	159.8	141.5	116.7	17546.2	BACT : Gram Pos/Neg?	Mixed growth												NA													NA
183	1	1.4	0.2	1.1		< 1000 CFU/mL (NEGATIV)												NA													NA
184	2742.4	3	2.7	197.3	BACT : Gram Negative?	Mixed growth												NA													NA
185	8502.8	0.5	0.4	52.4	BACT : Unclassified	Mixed growth
186	525	300	287.8	16394.9	BACT : Gram Negative?	Mixed growth												NA													NA
187	3	1.7	0.7	43.3		< 1000 CFU/mL (NEGATIV)												NA													NA
188	7314.4	4.5	3.9	177.9	BACT : Gram Negative?	< 1000 CFU/mL (NEGATIV)												NA													NA
189	0.8	1.7	1.1	3.4		Mixed growth												NA													NA
190	3794	20.9	18	1454.7	BACT : Gram Pos/Neg?	Mixed growth												NA													NA
191	1611.1	7.3	6.4	25696.3	BACT : Gram Negative?	Citrobacter koseri	Over 100 000 CFU/mL							R				NA	R				S		S		S				NA	S							S				S	R		S
192	18379.3	51	48	545.3	BACT : Gram Negative?	Mixed growth												NA													NA
193	463.8	80.1	14.9	97297.3	BACT : Gram Pos/Neg?	Proteus mirabilis	Over 100 000 CFU/mL							S				NA	S				S		S		S	S			NA	S							S				S	R		S
194	15.4	234.7	209.8	709.6	BACT : Gram Positive?	Mixed growth												NA													NA
195	50.6	14.6	10.7	62113.2	BACT : Gram Negative?	Mixed growth
196	7.4	271	256.4	954.9	BACT : Gram Positive?	Streptokokker gruppe B	Over 100 000 CFU/mL							R				NA	S								S				NA										S		R	S
197	748.3	74.1	53.5	1834.6	BACT : Gram Pos/Neg?	Enterobacter aerogenes	Over 100 000 CFU/mL							R				NA	R				S		S		S				NA	R						S			S	R		S
198	28.9	1.3	0.4	24638.5	BACT : Gram Negative?	Escherichia coli	Over 100 000 CFU/mL	R	R	S	0	S	S	S	R	E	S	0	R	S	R	R	S	R		S		R	S	S	0	S	E	R	S		S	S		R			S	S	E
199	103.9	20.1	15.4	371.8	BACT : Gram Negative?	Mixed growth
200	2540.3	2.9	1	88174.1	BACT : Gram Negative?	Escherichia coli	Over 100 000 CFU/mL	R	R	S	0	S	S	S	S	S	S	0	R	S	S	R	S	S		S		R	S	S	0	S	S	I	S		S	S		S			S	S	S
201	2964.9	4.2	2.7	877.3	BACT : Gram Negative?	Escherichia coli	Over 100 000 CFU/mL	R	R	S	0	S	S	S	S	S	S	0	R	S	S	R	S	S		S		R	S	S	0	S	S	I	S		S	S		I			S	S	S
202	772.5	2.9	2.2	58169.2	BACT : Gram Negative?	Mixed growth												NA													NA
203	9.2	3.6	2.6	0		< 1000 CFU/mL (NEGATIV)												NA													NA
204	31.5	7.3	4.6	60742.9	BACT : Gram Negative?	Escherichia coli	Over 100 000 CFU/mL	S	S	S	S	S	S	S	S	S	S	0	S	S	S	S	S	S		S		S	S	S	0	S	S	I	S		S	S		S			S	S	S
205	3138.7	1	0.7	97247.4	BACT : Gram Negative?	Klebsiella pneumoniae	Over 100 000 CFU/mL							S				NA	R				S		S		S				NA	S						S			S	R		S
206	0.1	2.2	1.6	3.4		< 1000 CFU/mL (NEGATIV)												NA													NA
207	17.9	7.1	2.2	51.3	BACT : Unclassified	< 1000 CFU/mL (NEGATIV)												NA													NA
208	709.5	6.3	5.2	77.5	BACT : Unclassified	Mixed growth												NA													NA
209	2.6	31.4	24	1794.6	BACT : Gram Positive?	Lactobacillus crispatus												NA													NA
210	5.7	48.2	46.8	3632.7	BACT : Gram Positive?	< 1000 CFU/mL (NEGATIV)												NA													NA
211	31.9	1.7	0.4	10.2	BACT : Unclassified	Mixed growth												NA													NA
212	589.3	30.9	29.2	48753.5	BACT : Gram Negative?	Escherichia coli	Over 100 000 CFU/mL	S	S	S	S	S	S	S	S	S	S	0	S	S	S	S	S	S		S		S	S	S	0	S	S	I	S		S	S		S			S	S	S
213	4.1	24.4	22.5	22.8		Streptokokker gruppe B	1000-10.000 CFU/mL											NA													NA
214	11.5	64.4	50.1	1855.2	BACT : Gram Positive?	Mixed growth												NA													NA
215	96.4	54.4	41.8	109.5	BACT : Gram Positive?	Mixed growth												NA													NA
216	6.7	50	49.7	973.2	BACT : Gram Positive?	Lactobacillus crispatus												NA													NA
217	4.6	24.3	21.9	10.2		< 1000 CFU/mL (NEGATIV)												NA													NA
218	171	12.3	4.8	4997.1	BACT : Gram Negative?	Escherichia coli	Over 100 000 CFU/mL	S	S	S	0	S	S	S	S	S	S	0	S	S	S	S	S	S		S		S	S	S	0	S	S	I	S		S	S		S			S	S	S
219	9.1	251.2	244.8	1341.7	BACT : Gram Positive?	Mixed growth												NA													NA
220	54	3	1.7	57	BACT : Unclassified	Mixed growth												NA													NA
221	78.2	4.2	2.7	17.1	BACT : Unclassified	< 1000 CFU/mL (NEGATIV)												NA													NA
222	0.2	0.4	0	0		< 1000 CFU/mL (NEGATIV)												NA													NA
223	266.6	16.1	7.7	1143.2	BACT : Gram Positive?	< 1000 CFU/mL (NEGATIV)												NA													NA
224	3.9	0.2	0	4.5		< 1000 CFU/mL (NEGATIV)												NA													NA
225	4.9	43.1	39	2156.3	BACT : Gram Positive?	Mixed growth												NA													NA
226	6148.9	15.7	12.9	8148.8	BACT : Gram Negative?	Escherichia coli	Over 100 000 CFU/mL	R	R	I	0	S	S	R	S	S	R	0	R	S	S	R	S	S		S		R	S	S	0	S	S	I	S		R	S		S			S	S	S
227	199.5	117.8	90.4	783.8	BACT : Gram Positive?	Mixed growth												NA													NA
228	1.9	1.6	0.8	0		< 1000 CFU/mL (NEGATIV)												NA													NA
229	1.6	4.8	4.2	57		< 1000 CFU/mL (NEGATIV)												NA													NA
230	8	68.2	60.7	70.7		Mixed growth												NA													NA
231	46.6	1.6	0.7	14781.2	BACT : Gram Positive?	Mixed growth												NA													NA
232	159.2	3.6	0.7	7119.7	BACT : Gram Negative?	Enterobacter asburiae	Over 100 000 CFU/mL							R				NA	R				S		S		S	R			NA	R							S				S	R		S
233	159.2	3.6	0.7	7119.7	BACT : Gram Negative?	Enterococcus faecalis								R				NA	S								R	S			NA								R				S	S
234	438.1	15.9	4.8	19371.4	BACT : Gram Positive?	Aerococcus urinae	Over 100 000 CFU/mL							R				NA	S									S			NA												S	S
235	35.5	3.6	1.7	42.2	BACT : Unclassified	< 1000 CFU/mL (NEGATIV)												NA													NA
236	43.3	43.3	39.4	4077.6	BACT : Gram Pos/Neg?	Mixed growth												NA													NA
237	254.8	2.2	0.4	53664.3	BACT : Gram Negative?	Enterobacter sp.	Over 100 000 CFU/mL							R				NA	R				S		S		S				NA	R						S			S	R		S
238	0.5	0.2	0.1	25		Mixed growth												NA													NA
239	4.5	6.8	1.6	4.5		Mixed growth												NA													NA
240	4.8	16.1	13.6	3552.9	BACT : Gram Positive?	Mixed growth												NA													NA
241	4.8	62.2	56.6	653.7	BACT : Gram Positive?	Mixed growth												NA													NA
242	11078.5	18	9.6	59726.4	BACT : Gram Negative?	Escherichia coli	Over 100 000 CFU/mL	S	R	S	0	S	S	S	S	S	S	0	R	S	S	S	S	S		S		R	S	S	0	S	S	I		S	S		S		S	S	S
243	2.9	4.5	4.2	127.7	BACT : Gram Positive?	Mixed growth												NA													NA
244	145.3	12.9	1.9	2160.9	BACT : Gram Negative?	Escherichia coli	Over 100 000 CFU/mL	R	R	I	0	R	R	S	S	E	R	0	R	S	R	R	S	R		S		R	S	S	0	R	E	R	I		R	S		R			R	S	E
245	7.1	2	1	22024.5	BACT : Gram Negative?	Escherichia coli	Over 100 000 CFU/mL	S	S	S	S	S	S	S	S	S	S	0	S	S	S	S	S	S		S		S	S	S	0	S	S	I	S		S	S		S			S	S	S
246	1089.6	1.7	1.3	90425.6	BACT : Gram Negative?	Escherichia coli	Over 100 000 CFU/mL	R	R	S	0	S	S	S	S	S	S	0	R	S	S	R	S	S		S		R	S	S	0	S	S	I	S		S	S		S			S	S	S
247	1368.6	3.6	1.1	1305.2	BACT : Gram Negative?	Escherichia coli	Over 100 000 CFU/mL	S	S	S	S	S	S	S	S	S	S	0	S	S	S	S	S	S		S		S	S	S	0	S	S	I		S	S		S		S	S	S
248	6.7	1.4	0.1	7.9		< 1000 CFU/mL (NEGATIV)												NA													NA
249	5.4	0.8	0.1	1.1		< 1000 CFU/mL (NEGATIV)												NA													NA
250	1.1	4.6	3.8	85.5		< 1000 CFU/mL (NEGATIV)												NA													NA
251	0.8	7.9	7.3	277.1	BACT : Gram Positive?	< 1000 CFU/mL (NEGATIV)												NA													NA
252	212.8	143.4	130	100000	BACT : Gram Pos/Neg?	Mixed growth												NA													NA
253	118.7	69.4	56.8	1654.4	BACT : Gram Positive?	Mixed growth												NA													NA
254	151.6	15.2	6.7	64389.5	BACT : Gram Negative?	Mixed growth												NA													NA
255	9.6	18.4	13.5	1408.9	BACT : Gram Positive?	Mixed growth												NA													NA
256	11	20.1	17	37.6	BACT : Unclassified	Mixed growth												NA													NA
257	5612.6	11	8.3	88615.5	BACT : Gram Negative?	Escherichia coli	Over 100 000 CFU/mL	S	S	S	S	S	S	S	S	S	S	0	S	S	S	S	S	S		S		S	S	R	0	S	S	I	S	S	S		S			S	S	S
258	5.8	30.3	27.1	503.1	BACT : Gram Positive?	< 1000 CFU/mL (NEGATIV)												NA													NA
259	1.9	14.6	9.3	1731.9	BACT : Gram Negative?	Mixed growth												NA													NA
260	23.4	33.3	28.9	175.6	BACT : Gram Positive?	Mixed growth												NA													NA
261	1094.3	1.4	1	174.5	BACT : Gram Positive?	Mixed growth												NA													NA
262	777.8	0.1	0.1	171.1	BACT : Gram Positive?	Mixed growth												NA													NA
263	107.9	0.8	0	11.4	BACT : Unclassified	Mixed growth												NA													NA
264	18.2	19.2	15.9	292	BACT : Gram Positive?	Mixed growth												NA													NA
265	1.4	0.5	0	1.1		< 1000 CFU/mL (NEGATIV)												NA													NA
266	4.1	10.8	7.4	11.4		Mixed growth												NA													NA
267	0	0.1	0.1	4.5		Enterococcus faecalis	Ca. 10 000 CFU/mL							R				NA	S								I	S			NA							I					S
268	90	1.6	0.5	56986.9	BACT : Gram Negative?	Escherichia coli	Over 100 000 CFU/mL	S	R	S	S	R	R	S	S	S	S	0	R	S	S	S	S	R		S		R	S	S	0	S	S	I		S	S		S		R	S	S
269	4.5	9.3	8	55.8		Mixed growth												NA													NA
270	1459.5	3	2.9	115.2	BACT : Gram Positive?	Mixed growth												NA													NA
271	22.1	14.9	12.1	18.2	BACT : Unclassified	< 1000 CFU/mL (NEGATIV)												NA													NA
272	806.7	0.1	0.1	102.5	BACT : Gram Negative?	< 1000 CFU/mL (NEGATIV)												NA													NA
273	35.6	111.2	103.6	3276.8	BACT : Gram Positive?	Mixed growth												NA													NA
274	10.5	31.5	26.7	813.4	BACT : Gram Positive?	< 1000 CFU/mL (NEGATIV)												NA													NA
275	1308.6	12.1	9.6	1678.3	BACT : Gram Positive?	Staphylococcus saprophyticus	Over 100 000 CFU/mL											NA	S								S	S			NA								S					S
276	108.1	9.8	2.3	46.7	BACT : Unclassified	Mixed growth												NA													NA
277	6.4	6.4	5.5	34.2		< 1000 CFU/mL (NEGATIV)												NA													NA
278	3.9	19.3	17.1	76.4		Mixed growth												NA													NA
279	457.5	28.4	11.7	47700.3	BACT : Gram Pos/Neg?	Mixed growth												NA													NA
280	10.6	2.7	1.4	66.1	BACT : Unclassified	< 1000 CFU/mL (NEGATIV)												NA													NA
281	758.1	0.7	0.2	92769.5	BACT : Gram Negative?	Mixed growth												NA													NA
282	4	2.7	0.5	58756	BACT : Gram Negative?	Escherichia coli	Over 100 000 CFU/mL	S	R	S	S	S	S	S	S	S	S	0	R	S	S	S	S	S		S		R	S	S	0	S	S	I	S		S	S		S			S	S	S
283	0.5	1.1	0.2	6.8		< 1000 CFU/mL (NEGATIV)												NA													NA
284	4.2	10.6	8.9	3780	BACT : Gram Positive?	Viridansstreptokokker	Over 100 000 CFU/mL											NA													NA
285	481.7	14.5	0.8	26552.1	BACT : Gram Negative?	Escherichia coli	Over 100 000 CFU/mL	R	R	S	S	S	S	S	S	S	S	0	R	S	S	R	S	R		S		R	S	S	0	S	S	I		S	S		S		S	S	S
286	2745.2	2.2	2	175.7	BACT : Gram Positive?	Mixed growth												NA													NA
287	9.9	7.4	2.4	21.6		< 1000 CFU/mL (NEGATIV)												NA													NA
288	187.2	11.4	4.5	887.5	BACT : Gram Pos/Neg?	Escherichia coli	Over 100 000 CFU/mL	S	S	S	S	S	S	S	S	S	S	0	S	S	S	S	S	S		S		S	S	S	0	S	S	I		S	S		S		S	S	S
289	31.8	75	70.7	6431.7	BACT : Gram Positive?	Mixed growth												NA													NA
290	8	153.9	150.6	16175.7	BACT : Gram Positive?	Mixed growth												NA													NA
291	190.5	233.8	182	3422.9	BACT : Gram Positive?	Mixed growth												NA													NA
292	12.4	19.2	3.5	15.9	BACT : Unclassified	Mixed growth												NA													NA
293	6.1	37.3	34.1	10.2		< 1000 CFU/mL (NEGATIV)												NA													NA
294	125.5	67.2	54.7	4109.8	BACT : Gram Positive?	Escherichia coli	10.000-100.000 CFU/mL	S	S	S	S	S	S	S	S	S	S	0	S	S	S	S	S	S		S		S	S	S	0	S	S	I	S	S	S		S			S	S	S
295	1501.5	0.2	0	829.4	BACT : Gram Negative?	Escherichia coli	Over 100 000 CFU/mL	S	R	I	0	S	S	S	S	S	I	0	R	S	S	S	S	S		S		R	S	S	0	S	S	I	S		S	S		S			S	S	S
296	2023.8	1	0.4	44368.6	BACT : Gram Negative?	Escherichia coli	Over 100 000 CFU/mL	R	R	S	0	S	S	S	S	E	S	0	R	S	R	R	S	S		S		R	S	S	0	S	E	R	S	S	S		S		S	S	E
297	36.2	46.8	40.5	391.3	BACT : Gram Positive?	Streptokokker gruppe B	1000-10.000 CFU/mL											NA													NA
298	23.7	269.4	245.4	8827.7	BACT : Gram Positive?	Mixed growth												NA													NA
299	37.5	4.8	2.2	23559.8	BACT : Gram Negative?	Escherichia coli	Over 100 000 CFU/mL	R	R	I	0	S	S	S	S	R	R	0	R	S	S	R	S	S		S		R	S	S	0	R	R	R	S		R	S		I			S	S	R
300	14.5	41.3	37.2	63.8	BACT : Unclassified	Mixed growth												NA													NA
301	899.5	5.8	4.8	1041.6	BACT : Gram Negative?	Escherichia coli	Over 100 000 CFU/mL	S	S	S	0	S	S	S	S	S	S	0	S	S	S	S	S	S		S		S	S	S	0	S	S	I	S	S	S		S			S	S	S
302	1.9	3.2	1.6	11.4		Mixed growth												NA													NA
303	3236.6	37.2	31.5	60185.3	BACT : Gram Negative?	Mixed growth												NA													NA
304	997.8	55.7	50.3	3915.7	BACT : Gram Pos/Neg?	Staphylococcus saprophyticus	Over 100 000 CFU/mL											NA	S								I	S			NA								R					S
305	355.2	548.8	537.3	2489.6	BACT : Gram Positive?	Mixed growth												NA													NA
306	3.3	17.1	14.9	103.8	BACT : Gram Positive?	Mixed growth												NA													NA
307	82.7	4.2	2.4	266.8	BACT : Gram Negative?	Enterobacter aerogenes	Over 100 000 CFU/mL							R				NA	R				S		R		S	R			NA	R							S				S	R		S
308	4.1	2.2	0.4	5.7		< 1000 CFU/mL (NEGATIV)												NA													NA
309	58.7	18.4	13	20522.4	BACT : Gram Negative?	Mixed growth												NA													NA
310	1.1	0.4	0.2	6.8		< 1000 CFU/mL (NEGATIV)												NA													NA
311	9708.9	33.9	3.5	5856.6	BACT : Gram Negative?	Escherichia coli	Over 100 000 CFU/mL	S	S	S	S	S	S	S	S	S	S	0	S	S	S	S	S	S		S		S	S	S	0	S	S	I	S		S	S		S			S	R	S
312	84	5.8	1	49	BACT : Unclassified	Escherichia coli	10.000-100.000 CFU/mL	R	R	S	0	S	S	S	S	S	I	0	R	S	S	R	S	S		S		R	S	S	0	S	S	I	S		S	S		S			S	S	S
313	118.4	5.1	3.6	20307.5	BACT : Gram Negative?	Escherichia coli	Over 100 000 CFU/mL	S	S	S	S	S	S	S	S	S	S	0	S	S	S	S	S	S		S		S	S	S	0	S	S	I		S	S		S		S	S	S
314	22.1	20.4	16.1	261.2	BACT : Gram Positive?	Mixed growth												NA													NA
315	304.7	13.7	6.7	9357.9	BACT : Gram Negative?	Escherichia coli	Over 100 000 CFU/mL	S	S	S	S	S	S	S	S	S	S	0	S	S	S	S	S	S		S		S	S	S	0	S	S	I	S		S	S		S			S	S	S
316	6.8	71.6	70.3	4105.1	BACT : Gram Positive?	Mixed growth												NA													NA
317	3.5	31.9	28.7	49		Mixed growth												NA													NA
318	110.5	3.3	1.6	96590.7	BACT : Gram Negative?	Escherichia coli	Over 100 000 CFU/mL	S		S	S	S	S	S	S	S	S	0	S	S	S	S	S	S		S		S	S	S	0	S	S	I	S	S	S		S		S	S	S
319	73.2	5.7	1.1	22415.7	BACT : Gram Negative?	Escherichia coli	Over 100 000 CFU/mL	R	S	S	S	S	S	S	S	S	S	0	S	S	S	S	S	S		S		S	S	S	0	S	S	I	S		S	S		S			S	S	S
320	172.7	397.9	349.6	22412.5	BACT : Gram Pos/Neg?	Mixed growth												NA													NA
321	10.8	99.6	82.6	237.3	BACT : Gram Positive?	Mixed growth												NA													NA
322	405.8	61.5	24.9	645.7	BACT : Gram Positive?	Mixed growth												NA													NA
323	2739.8	12.4	11.5	217.9	BACT : Gram Positive?	Mixed growth												NA													NA
324	1.1	4.6	2.6	122	BACT : Gram Positive?	Mixed growth												NA													NA
325	7.7	40.7	30.3	1316.5	BACT : Gram Positive?	Mixed growth												NA													NA
326	52.8	1	0.8	14720.5	BACT : Gram Negative?	Escherichia coli	Over 100 000 CFU/mL	S	S	S	0	I	S	S	S	S	S	0	R	S	S	S	S	R		S		R	S	S	0	S	S	I		S	S		S		S	S	S
327	0.7	1.8	1.4	23.9		Mixed growth												NA													NA
328	2	2.1	1.1	1.1		< 1000 CFU/mL (NEGATIV)												NA													NA
329	31.5	15.8	9.9	17148.8	BACT : Gram Negative?	Escherichia coli	Over 100 000 CFU/mL	S	S	S	S	S	S	S	S	S	S	0	S	S	S	S	S	S		S		S	S	S	0	S	S	I	S		S	S		S			S	S	S
330	12.7	44.7	41	706.2	BACT : Gram Positive?	Mixed growth												NA													NA
331	15.7	47.5	39	187.1	BACT : Gram Positive?	< 1000 CFU/mL (NEGATIV)												NA													NA
332	14.6	9.2	4.5	183.6	BACT : Gram Positive?	Mixed growth												NA													NA
333	1107.5	8.2	5.5	110.6	BACT : Gram Positive?	Mixed growth												NA													NA
334	5.8	7.1	4.9	75.3		Mixed growth												NA													NA
335	2.9	13.1	9.8	115.2	BACT : Gram Positive?	Mixed growth												NA													NA
336	12918.9	30.2	17.4	1346.3	BACT : Gram Pos/Neg?	Mixed growth												NA													NA
337	5.1	14.5	6.5	181.4	BACT : Gram Positive?	Mixed growth												NA													NA
338	2.3	0.1	0	1.1		< 1000 CFU/mL (NEGATIV)												NA													NA
339	4.3	6.4	5.4	152.8	BACT : Gram Positive?	< 1000 CFU/mL (NEGATIV)												NA													NA
340	86.5	103.7	99	100000	BACT : Gram Pos/Neg?	Mixed growth												NA													NA
341	93	5.5	1.3	95580	BACT : Gram Negative?	Escherichia coli	Over 100 000 CFU/mL	S	R	S	0	S	S	R	S	S	R	0	R	S	S	S	S	S		R		R	S	S	0	S	S	I	S		R	S		S			S	S	S
342	323.7	5.7	1.1	201.9	BACT : Gram Negative?	Mixed growth												NA													NA
343	8.3	25.9	23	82.1		Mixed growth												NA													NA
344	194.4	3.2	0.7	53706.5	BACT : Gram Negative?	Escherichia coli	Over 100 000 CFU/mL	R	R	S	0	S	S	S	S	S	S	0	R	S	S	R	S	S		S		R	S	S	0	S	S	I	S		S	S		S			S	S	S
345	14.5	0.8	0.5	45.6	BACT : Unclassified	< 1000 CFU/mL (NEGATIV)												NA													NA
346	1.4	2.3	0.7	2.2		< 1000 CFU/mL (NEGATIV)												NA													NA
347	38.6	74.8	69.8	2416.6	BACT : Gram Positive?	Mixed growth												NA													NA
348	165.8	19.5	16.5	53263.9	BACT : Gram Negative?	Mixed growth												NA													NA
349	2079.6	10.7	8.6	2259	BACT : Gram Positive?	Staphylococcus saprophyticus	Over 100 000 CFU/mL											NA	S								S	S			NA								S					S
350	36.1	26.7	12.9	60559.4	BACT : Gram Pos/Neg?	Escherichia coli	Over 100 000 CFU/mL	S	S	S	S	S	S	S	S	S	S	0	S	S	S	S	S	S		S		S	S	S	0	S	S	I	S		S	S		S			S	S	S
351	2.4	0.8	0	2.2		< 1000 CFU/mL (NEGATIV)												NA													NA
352	3.3	1.4	0.1	35.3		< 1000 CFU/mL (NEGATIV)												NA													NA
353	65.3	110	102	823.7	BACT : Gram Positive?	Mixed growth												NA													NA
354	7.6	55.8	47.5	475.7	BACT : Gram Positive?	Mixed growth												NA													NA
355	76.5	2.4	0.2	55285.7	BACT : Gram Negative?	Escherichia coli	Over 100 000 CFU/mL	S	S	S	0	S	S	S	S	S	S	0	S	S	S	S	S	S		S		S	S	S	0	S	S	I	S		S	S		S			S	S	S
356	2.9	39.4	36.8	251	BACT : Gram Positive?	Mixed growth												NA													NA
357	101.2	14.6	6.7	765.4	BACT : Gram Positive?	Mixed growth												NA													NA
358	2147.1	2.2	1.9	43442	BACT : Gram Negative?	Escherichia coli	Over 100 000 CFU/mL	S	S	S	0	S	S	S	S	S	S	0	S	S	S	S	S	S		S		S	S	S	0	R	S	I	S	S	S		S			S	S	S
359	6	21.8	19.6	1260.7	BACT : Gram Positive?	< 1000 CFU/mL (NEGATIV)												NA													NA
360	229.8	75.2	54.1	2632.2	BACT : Gram Positive?	Streptokokker gruppe B	Over 100 000 CFU/mL											NA													NA
361	5.4	4.3	3	18970.2	BACT : Gram Negative?	Escherichia coli	Over 100 000 CFU/mL	R	R	S	0	R	R	S	S	E	S	0	R	S	R	R	S	R		S		R	S	S	0	S	E	R	S		S	S		S			R	S	E
362	18	5.4	3.2	37.6	BACT : Unclassified	< 1000 CFU/mL (NEGATIV)												NA													NA
363	4.2	26.1	22.6	881.8	BACT : Gram Positive?	Mixed growth												NA													NA
364	680.9	779.9	763.7	15060	BACT : Gram Pos/Neg?	Escherichia coli	Over 100 000 CFU/mL	S	S	S	0	S	S	S	S	S	S	0	S	S	S	S	S	S		S		S	S	S	0	S	S	I	S		S	S		S			S	S	S
365	500.7	1.7	1.4	369.6	BACT : Gram Positive?	Mixed growth												NA													NA
366	1	0.4	0	1.1		Mixed growth												NA													NA
367	9.8	28.7	25.6	1266.4	BACT : Gram Positive?	Mixed growth												NA													NA
368	36.5	123	117.1	3538.1	BACT : Gram Positive?	< 1000 CFU/mL (NEGATIV)												NA													NA
369	3098.2	12.4	10.2	24635	BACT : Gram Negative?	Mixed growth												NA													NA
370	771	10.4	4.4	6565.1	BACT : Gram Negative?	Escherichia coli	Over 100 000 CFU/mL	R	I	S	0	S	S	S	S	R	S	0	S	S	S	S	S	S		S		S	S	S	0	S	I	I		S	S		S		S	S	S
371	135	113.6	93.2	2505.6	BACT : Gram Positive?	< 1000 CFU/mL (NEGATIV)												NA													NA
372	164.1	13.6	8.9	37946	BACT : Gram Negative?	Klebsiella pneumoniae	Over 100 000 CFU/mL							S				NA	R				S		S		S				NA	S							S				S	R		S
373	1778.7	9	5.1	17880.3	BACT : Gram Negative?	Mixed growth												NA													NA
374	4.2	0.5	0.1	0		< 1000 CFU/mL (NEGATIV)												NA													NA
375	10973	12	3.8	1437.6	BACT : Gram Negative?	Pseudomonas aeruginosa	Over 100 000 CFU/mL	0	S	S	0	0	S	0	R	I	R	0	0	0	S	0	S	0		0		0	0	S	0	0	0	0	I		0	S		S			S	0	S
376	35.6	106.7	97.7	4894.7	BACT : Gram Positive?	Mixed growth												NA													NA
377	1.1	26.9	23.6	217.9	BACT : Gram Positive?	Mixed growth												NA													NA
378	1.9	2.3	2.1	93.4		Mixed growth												NA													NA
379	531.9	47.1	46.2	155.1	BACT : Gram Negative?	Escherichia coli	Ca. 100 000 CFU/mL	S	R	R	0	S	S	S	S	S	R	0	R	S	S	S	S	S		S		R	S	S	0	S	S	I	S		R	S		S			S	S	S
380	77.7	227.7	210.3	1277.9	BACT : Gram Positive?	Mixed growth												NA													NA
381	549.1	6.6	4.9	361.6	BACT : Gram Positive?	Staphylococcus saprophyticus	Over 100 000 CFU/mL											NA	S								S	S			NA								S					S
382	5652.8	170.1	159.8	1514	BACT : Gram Positive?	Mixed growth												NA													NA
383	22120.5	49.1	24.7	43911.6	BACT : Gram Pos/Neg?	Mixed growth												NA													NA
384	20.5	6.8	1.7	34064.1	BACT : Gram Negative?	Citrobacter freundii	Over 100 000 CFU/mL							R				NA	R				S		S		S	R			NA	R							S				S	R		S
385	228	7.3	0.5	9050.3	BACT : Gram Negative?	Mixed growth												NA													NA
386	3280.5	0.7	0.7	36700.1	BACT : Gram Negative?	Escherichia coli	Over 100 000 CFU/mL	R	S	S	0	S	S	S	S	S	S	0	S	S	S	S	S	S		S		S	S	S	0	S	S	I	S		S	S		S			S	S	S
387	111	14.9	9.2	29390.7	BACT : Gram Negative?	Mixed growth												NA													NA
388	71.7	18.7	13.2	1503.8	BACT : Gram Negative?	Escherichia coli	Over 100 000 CFU/mL	S	S	S	0	S	S	S	S	S	S	0	S	S	S	S	S	S		S		S	S	S	0	S	S	I	S		S	S		S			S	S	S
389	52.3	2.4	1.7	1971.1	BACT : Gram Negative?	Enterobacter aerogenes	Over 100 000 CFU/mL							R				NA	R				S		S		S				NA	R							S				S	R		S
390	6.3	7.9	6.4	117.4	BACT : Gram Negative?	Escherichia coli	Ca. 100 000 CFU/mL	R	R	S	0	S	S	S	S	S	S	0	R	S	S	R	S	R		S		R	S	S	0	S	S	I		S	S		S		S	S	S
391	105.9	19.6	11	42368.5	BACT : Gram Negative?	Escherichia coli	Over 100 000 CFU/mL	S	S	S	0	S	S	S	S	S	S	0	S	S	S	S	S	S		S		S	S	S	0	S	S	I	S		S	S		S			S	S	S
392	248.8	6.6	0.4	22612.1	BACT : Gram Positive?	Staphylococcus epidermidis	Over 100 000 CFU/mL							R				NA	S								S				NA	S				S			S		S			S
393	25.6	13	7.3	487.1	BACT : Gram Positive?	Mixed growth												NA													NA
394	4.3	0.7	0.2	1.1		< 1000 CFU/mL (NEGATIV)												NA													NA
395	102.8	7.7	5.5	39309.6	BACT : Gram Negative?	Mixed growth												NA													NA
396	1.3	26.7	24	386.7	BACT : Gram Positive?	Mixed growth												NA													NA
397	89.5	11	4.4	3780.9	BACT : Gram Negative?	Klebsiella pneumoniae	Over 100 000 CFU/mL							S				NA	R				S		S		S				NA	S						S			S	R		S
398	84.1	8.5	2.2	2612.6	BACT : Gram Negative?	Mixed growth												NA													NA
399	29.1	0.1	0.1	6.8	BACT : Unclassified	< 1000 CFU/mL (NEGATIV)												NA													NA
400	25.9	0.1	0	3.4	BACT : Unclassified	< 1000 CFU/mL (NEGATIV)												NA													NA
401	643.2	63.1	61	1401.1	BACT : Gram Positive?	Escherichia coli	Over 100 000 CFU/mL	S	S	S	0	S	S	S	S	S	S	0	S	S	S	S	S	S		S		S	S	S	0	S	S	I	S		S	S		S			S	S	S
402	0.4	1.1	0.8	13.6		Mixed growth												NA													NA
403	4.9	17	14.8	72894.9	BACT : Gram Negative?	Escherichia coli	Over 100 000 CFU/mL	R	S	S	S	S	S	S	S	S	S	0	S	S	S	S	S	S		S		S	S	S	0	S	S	I	S		S	S		S			S	S	S
404	470.1	5.2	2.7	325.1	BACT : Gram Positive?	< 1000 CFU/mL (NEGATIV)												NA													NA
405	7.7	81.6	78.6	6209	BACT : Gram Positive?	Streptokokker gruppe B	1000-10.000 CFU/mL											NA													NA
406	2520.5	1.4	1	26522.2	BACT : Gram Negative?	Mixed growth												NA													NA
407	3612.8	12.1	7.3	150.6	BACT : Gram Positive?	Mixed growth												NA													NA
408	124.1	4.4	1.7	32664.4	BACT : Gram Negative?	Klebsiella pneumoniae	Over 100 000 CFU/mL							S				NA	R				S		S		R	R			NA	S							R				S	R		S
409	10854.5	14	6	3044.1	BACT : Gram Negative?	Escherichia coli	Over 100 000 CFU/mL	S	S	S	S	S	S	S	S	S	S	0	S	S	S	S	S	S		S		S	S	S	0	S	S	I	S		S	S		S			S	S	S
410	3.7	1.1	0.7	2.2		< 1000 CFU/mL (NEGATIV)												NA													NA
411	24	44.1	28	240.7	BACT : Gram Negative?	Mixed growth												NA													NA
412	1406.7	2.3	1	60341	BACT : Gram Negative?	Escherichia coli	Over 100 000 CFU/mL	S	S	S	0	S	S	S	S	S	S	0	S	S	S	S	S	S		S		S	S	S	0	S	S	I	S		S	S		S			S	S	S
413	2.7	3.6	2.3	53.6		Mixed growth												NA													NA
414	18	69.5	51.9	195	BACT : Gram Positive?	Mixed growth												NA													NA
415	16.2	40.3	34.6	254.4	BACT : Gram Positive?	Mixed growth												NA													NA
416	11848	5.2	3.7	25245	BACT : Gram Negative?	Escherichia coli	Over 100 000 CFU/mL	R	R	S	0	S	S	S	S	S	S	0	R	S	S	R	S	S		S		R	S	S	0	S	S	I		S	S		S		S	S	S
417	40279.5	39.3	22	74542.4	BACT : Gram Pos/Neg?	Escherichia coli	Over 100 000 CFU/mL	R	R	R	0	R	R	S	S	R	R	0	R	R	R	R	S	R		S		R	S	S	0	R	R	R	S		R	S		R			R	S	R
418	5.4	24.6	23	1040.5	BACT : Gram Positive?	Mixed growth												NA													NA
419	57.6	22.3	13.9	57186.1	BACT : Gram Positive?	Mixed growth												NA													NA
420	290	61.9	59.8	16510	BACT : Gram Positive?	Mixed growth												NA													NA
421	7372.7	0.4	0	205.3	BACT : Gram Negative?	Enterococcus faecalis	Over 100 000 CFU/mL							R				NA	S								I	S			NA								I					S
422	644.7	7.7	6.7	100000	BACT : Gram Negative?	Escherichia fergusonii	Over 100 000 CFU/mL	S	S	S	S	S	S	R	S	S	S	0	R	S	S	S	S	S		S		S	S	S	0	S	S	0		S	S		S		S	R	S
423	96.2	127.5	79.2	3527.9	BACT : Gram Positive?	Mixed growth												NA													NA
424	90.5	70.1	62.5	36750.3	BACT : Gram Negative?	Escherichia coli	Over 100 000 CFU/mL	S	R	S	0	S	S	S	S	S	S	0	R	S	S	S		S		S		R	S	S	0	S	S	I	S	S	S		S		S	S	S
425	701.9	0.7	0.4	3490.3	BACT : Gram Positive?	Enterococcus faecalis	Over 100 000 CFU/mL							R				NA	S								I	S			NA							I				S
426	18.1	25.5	24	468.9	BACT : Gram Positive?	Mixed growth												NA													NA
427	1.6	16.2	12.7	264.7	BACT : Gram Positive?	< 1000 CFU/mL (NEGATIV)												NA													NA
428	458.5	161	157	2170.1	BACT : Gram Positive?	Mixed growth												NA													NA
429	441.3	234.5	231.3	4782.9	BACT : Gram Negative?	Escherichia coli	Over 100 000 CFU/mL	S	S	S	0	S	S	S	S	S	S	0	S	S	S	S	S	S		S		S	S	S	0	S	S	I	S		S	S		S			S	S	S
430	171.1	15.2	0.5	876.2	BACT : Gram Negative?	Escherichia coli	Ca. 10 000 CFU/mL	S	R	S	S	S	S	S	S	S	S	0	R	S	S	S	S	S		S		R	S	S	0	S	S	I	S		S	S		S			S	S	S
431	399.3	6	2.3	190.5	BACT : Gram Positive?	Staphylococcus aureus	Over 100 000 CFU/mL							R				NA	R								S				NA	S				S			S		R			S
432	2.3	43	39.3	624	BACT : Gram Positive?	Mixed growth												NA													NA
433	3295.6	10.7	8.2	15884.7	BACT : Gram Negative?	Mixed growth												NA													NA
434	3.8	5.8	0.2	34.2		Mixed growth												NA													NA
435	4350.5	10.5	6.3	455.2	BACT : Gram Positive?	Escherichia coli	Over 100 000 CFU/mL	S	S	S	0	S	S	S	S	S	S	0	S	S	S	S	S	S		S		S	S	S	0	S	S	I	S		S	S		S			S	S	S
436	14.8	25.8	15.2	695.9	BACT : Gram Positive?	Mixed growth												NA													NA
437	64.8	4.8	4.2	92412.6	BACT : Gram Negative?	Escherichia coli	Over 100 000 CFU/mL	S	R	S	S	S	S	S	S	S	S	0	R	S	S	S	S	S		S		R	S	S	0	S	S	I	S	S	S		S			S	S	S
438	2.9	0.5	0	0		< 1000 CFU/mL (NEGATIV)												NA													NA
439	21.8	32.5	15.6	240.7	BACT : Gram Positive?	Mixed growth												NA													NA
440	15.6	1.6	0.2	22.8	BACT : Unclassified	Mixed growth												NA													NA
441	3	17.4	13.2	160.8	BACT : Gram Positive?	Mixed growth												NA													NA
442	54.1	15.2	9.1	56845.5	BACT : Gram Pos/Neg?	Mixed growth												NA													NA
443	0.1	1.1	0.7	12.5		Mixed growth												NA													NA
444	78	20.1	15.9	40133.1	BACT : Gram Negative?	Klebsiella pneumoniae	Over 100 000 CFU/mL							S				NA	R				S		S		S				NA	S						S				S	R		S
445	444.3	13.9	2.2	46755.8	BACT : Gram Pos/Neg?	Escherichia coli	Over 100 000 CFU/mL	R	R	S	0	R	R	S	S	S	S	0	R	S	S	R	S	R		S		R	S	S	0	S	S	I	S		S	S		S			R	S	S
446	20.8	11.1	7.9	45.6	BACT : Unclassified	Mixed growth												NA													NA
447	14	46.2	44.1	1641.7	BACT : Gram Positive?	Mixed growth												NA													NA
448	42.9	6.7	4.8	68664.7	BACT : Gram Negative?	Escherichia coli	Over 100 000 CFU/mL	S	S	S	0	S	S	S	S	S	S	0	S	S	S	S	S	S		S		S	S	S	0	S	S	I	S		S	S		S			S	S	S
449	136.9	35.2	23.1	10034.8	BACT : Gram Negative?	Mixed growth												NA													NA
450	518.3	4.8	4.6	25859	BACT : Gram Negative?	Escherichia coli	Over 100 000 CFU/mL	R	R	S	0	R	R	S	S	S	S	0	R	S	S	R	S	R		S		R	S	S	0	S	S	I	S		R	S		S			R	S	S
451	219.1	10.1	2.2	158.5	BACT : Gram Positive?	Escherichia coli	10.000-100.000 CFU/mL	S	S	S	0	S	S	S	S	S	S	0	S	S	S	S	S	S		S		S	S	S	0	S	S	I	S		S	S		S			S	R	S
452	5.5	16.4	15.2	101.5	BACT : Gram Positive?	Mixed growth												NA													NA
453	183.4	7.4	3.9	209.9	BACT : Gram Positive?	Mixed growth												NA													NA
454	285.5	94.6	84.9	2875.2	BACT : Gram Pos/Neg?	Escherichia coli	Over 100 000 CFU/mL	S	S	S	S	S	S	S	S	S	S	0	S	S	S	S	S	S		S		S	S	S	0	S	S	I	S		S	S		S			S	S	S
455	84.8	21.7	0.5	84.4	BACT : Unclassified	< 1000 CFU/mL (NEGATIV)												NA													NA
456	17.7	41.5	33.7	475.7	BACT : Gram Positive?	Mixed growth												NA													NA
457	3.8	14.9	11.4	1174	BACT : Gram Positive?	Mixed growth												NA													NA
458	4.1	14.6	11.8	937.8	BACT : Gram Positive?	Mixed growth												NA													NA
459	5.7	2.3	0.4	3.4		< 1000 CFU/mL (NEGATIV)												NA													NA
460	14836.8	6.3	2	2712.1	BACT : Gram Pos/Neg?	Streptokokker gruppe B	Over 100 000 CFU/mL							R				NA	S								S				NA									S		R	S
461	2217.6	11.7	6	100000	BACT : Gram Negative?	Escherichia coli	Over 100 000 CFU/mL	S	S	S	S	S	S	S	S	S	S	0	S	S	S	S	S	S		S		S	S	S	0	S	S	I	S		S	S		S			S	S	S
462	3.9	8.5	8	108.3	BACT : Gram Positive?	Mixed growth												NA													NA
463	19	36.9	36.1	2676.6	BACT : Gram Positive?	Mixed growth												NA													NA
464	38.5	6	1.9	62309.9	BACT : Gram Negative?	Escherichia coli	Over 100 000 CFU/mL	S	S	S	S	S	S	S	S	S	S	0	S	S	S	S	S	S		S		S	S	S	0	S	S	I	S		S	S		S			S	S	S
465	68.2	17.4	9.9	1686.2	BACT : Unclassified	Mixed growth												NA													NA
466	223.5	20.9	7.9	24008.5	BACT : Gram Negative?	Klebsiella pneumoniae	Over 100 000 CFU/mL							S				NA	R				S		S		S	R			NA	S							S				S	R		S
467	4.4	22	18.9	886.5	BACT : Gram Positive?	Mixed growth												NA													NA
468	2	11.4	10.5	20.5		< 1000 CFU/mL (NEGATIV)												NA													NA
469	0.7	36.5	35.9	250.9	BACT : Gram Positive?	Enterococcus faecalis	10.000-100.000 CFU/mL							R				NA	S								I	S			NA							I				S
470	2	1.4	1.1	5.7		< 1000 CFU/mL (NEGATIV)												NA													NA
471	0.8	0.7	0.4	11.3		< 1000 CFU/mL (NEGATIV)												NA													NA
472	36.6	99.5	76.7	829.4	BACT : Gram Positive?	Mixed growth												NA													NA
473	54.3	7.4	0.2	58.1	BACT : Unclassified	Escherichia coli	10.000-100.000 CFU/mL	S	S	S	S	S	S	S	S	S	S	0	S	S	S	S	S	S		S		S	S	R	0	S	S	I	S		S	S		S			S	S	S
474	472.7	40.2	20.1	87624.7	BACT : Gram Pos/Neg?	Mixed growth												NA													NA
475	170.6	4.8	0.8	464.3	BACT : Gram Negative?	Mixed growth												NA													NA
476	0.8	2.1	1.6	13.6		Mixed growth												NA													NA
477	1116	48.1	34.9	87938.9	BACT : Gram Pos/Neg?	Mixed growth												NA													NA
478	1.3	0.5	0	0		< 1000 CFU/mL (NEGATIV)												NA													NA
479	29.7	24	16.4	43.3	BACT : Unclassified	Mixed growth
480	0.8	2.3	1.7	21.6		< 1000 CFU/mL (NEGATIV)												NA													NA
481	130.7	8.2	3	378.7	BACT : Gram Positive?	Mixed growth												NA													NA
482	340	4.8	0.7	287.4	BACT : Gram Negative?	Mixed growth												NA													NA
483	1.1	1.4	0.1	6.8		< 1000 CFU/mL (NEGATIV)												NA													NA
484	22	11.8	8.5	2621.7	BACT : Gram Positive?	Mixed growth												NA													NA
485	13.5	20.2	15.7	858	BACT : Gram Positive?	Mixed growth												NA													NA
486	2.4	1.3	0.5	38452.5	BACT : Gram Negative?	Mixed growth												NA													NA
487	52.9	11.2	8.5	68.4	BACT : Unclassified	Mixed growth												NA													NA
488	468.8	49.9	44.9	2560.3	BACT : Gram Negative?	Proteus mirabilis	Over 100 000 CFU/mL							S				NA	S				S		S		S				NA	S						S				S	R		S
489	9.3	1.6	0.4	74747.5	BACT : Gram Negative?	Escherichia coli	Over 100 000 CFU/mL	S	S	S	S	S	S	S	S	S	S	0	S	S	S	S	S	S		S		S	S	S	0	S	S	I	S		S	S		S			S	S	S
490	7.6	27.8	24.9	1616.6	BACT : Gram Positive?	Mixed growth												NA													NA
491	122.2	108.9	106.8	1786.8	BACT : Gram Positive?	Mixed growth												NA													NA
492	22.6	2.7	1.1	6.8	BACT : Unclassified	< 1000 CFU/mL (NEGATIV)												NA													NA
493	1678.5	8.8	7.6	23687.1	BACT : Gram Negative?	Escherichia coli	Over 100 000 CFU/mL	S	S	S	S	S	S	S	S	S	S	0	S	S	S	S	S	S		S		S	S	S	0	S	S	I	S	S	S		I			S	S	S
494	52.8	36.1	26.4	1944.2	BACT : Gram Positive?	Mixed growth												NA													NA
495	17.7	32.5	28	1364.6	BACT : Gram Positive?	< 1000 CFU/mL (NEGATIV)												NA													NA
496	894.3	1.6	1.3	15217.4	BACT : Gram Negative?	Escherichia coli	Over 100 000 CFU/mL	R	R	S	0	R	S	S	S	S	R	0	R	S	S	R	S	S		S		R	S	S	0	S	S	I	S		R	S		S			S	S	S
497	6.4	13.6	11.4	119.7	BACT : Gram Positive?	Mixed growth												NA													NA
498	512.3	5.4	3.6	100000	BACT : Gram Negative?	Escherichia coli	Over 100 000 CFU/mL	R	R	S	0	S	S	R	R	S	R	0	R	S	S	R	S	R		S		R	S	S	0	S	S	I	S		R	S		R			S	S	S
499	322	63.8	55.3	2087.9	BACT : Gram Positive?	Mixed growth												NA													NA
500	34.9	24.9	20.6	58237.3	BACT : Gram Negative?	Escherichia coli	Over 100 000 CFU/mL	S	S	S	S	S	S	S	S	S	S	0	S	S	S	S	S	S		S		S	S	S	0	S	S	I		S	S		S		S	S	S
501	32.8	13.1	6.8	38.7	BACT : Unclassified	Mixed growth												NA													NA
502	21103.2	36.1	26.8	37279.8	BACT : Gram Pos/Neg?	Escherichia coli	Over 100 000 CFU/mL	S	S	S	S	S	S	S	S	S	S	0	S	S	S	S	S	S		S		S	S	S	0	S	S	I	S		S	S		S			S	S	S
503	14.9	4.6	3.6	5.7	BACT : Unclassified	< 1000 CFU/mL (NEGATIV)												NA													NA
504	3	9.6	8.9	51.3		Mixed growth												NA													NA
505	431.4	54.3	33.4	28676.6	BACT : Gram Negative?	Mixed growth												NA													NA
506	42.5	36.6	31.8	611.5	BACT : Gram Positive?	Mixed growth												NA													NA
507	4.5	15.6	14.7	51.3		Mixed growth												NA													NA
508	1.9	38.8	35.5	152.8	BACT : Gram Positive?	Streptokokker gruppe B	1000-10.000 CFU/mL											NA													NA
509	1037.9	0.2	0.2	50458.1	BACT : Gram Positive?	Staphylococcus aureus	Over 100 000 CFU/mL							R				NA	R								S				NA	S				S			S		R			S
510	12.6	2.6	0.2	21.6	BACT : Unclassified	Enterococcus faecalis	10.000-100.000 CFU/mL							R				NA	S								I	S			NA								I					S
511	39.6	243.9	231	1225.3	BACT : Gram Positive?	Mixed growth												NA													NA
512	11.4	111.3	108.8	585.2	BACT : Gram Positive?	Streptokokker gruppe B	1000-10.000 CFU/mL											NA													NA
513	1.7	6.8	6.6	134.6	BACT : Gram Positive?	Mixed growth												NA													NA
514	1	3.2	2.6	39.9		Mixed growth												NA													NA
515	0.8	3.3	2.4	65		Mixed growth												NA													NA
516	3.6	3.3	2.7	222.4	BACT : Gram Positive?	< 1000 CFU/mL (NEGATIV)												NA													NA
517	1.7	1.4	0.7	15.9		< 1000 CFU/mL (NEGATIV)												NA													NA
518	26.8	39.1	31.2	1559.6	BACT : Gram Positive?	< 1000 CFU/mL (NEGATIV)												NA													NA
519	184.3	3.5	2.3	13499.5	BACT : Gram Negative?	Escherichia coli	Over 100 000 CFU/mL	S	R	S	0	S	S	S	S	S	S	0	R	S	S	S	S	S		S		R	S	S	0	S	S	I	S		S	S		S			S	S	S
520	0.2	0	0	1.1		< 1000 CFU/mL (NEGATIV)												NA													NA
521	0.5	0.2	0.1	2.2		Gram positive kokker	Ca. 1000 CFU/mL											NA													NA
522	55	2.9	1.3	57419.7	BACT : Gram Negative?	Escherichia coli	Over 100 000 CFU/mL	R	R	S	0	S	S	R	S	E	I	0	R	S	R	R	S	S		S		R	S	S	0	S	E	R	S		R	S		S			S	S	E
523	210.9	12.3	4.2	57	BACT : Unclassified	< 1000 CFU/mL (NEGATIV)												NA													NA
524	7	57.7	48.7	724.4	BACT : Gram Positive?	< 1000 CFU/mL (NEGATIV)												NA													NA
525	78	47.4	41.3	10662.4	BACT : Gram Pos/Neg?	Enterococcus faecalis	Over 100 000 CFU/mL							R				NA	S								I	S			NA								I					S
526	54.1	12.1	7.4	55.9	BACT : Unclassified	Mixed growth												NA													NA
527	1888.8	0.8	0.8	30538.6	BACT : Gram Pos/Neg?	Escherichia coli	Over 100 000 CFU/mL	S	R	S	S	S	S	S	S	S	S	0	R	S	S	S	S	S		S		R	S	S	0	S	S	I		S	S		S		S	S	S
528	257.4	3.8	2	100000	BACT : Gram Negative?	Escherichia coli	Over 100 000 CFU/mL	R	R	S	0	R	R	S	S	E	S	0	R	S	R	R	S	R		S		R	S	S	0	S	E	R	S		S	S		S			R	S	E
529	132	8.8	0.1	12362.4	BACT : Gram Negative?	Escherichia coli	Over 100 000 CFU/mL	S	S	S	0	S	S	S	S	S	S	0	S	S	S	S	S	S		S		S	S	S	0	S	S	I	S		S	S		S			S	S	S
530	132	8.8	0.1	12362.4	BACT : Gram Negative?	Enterobacter aerogenes								R				NA	R				S		S		S	R			NA	R							S				S	R		S
531	473.3	56	24.5	25.1	BACT : Unclassified	Mixed growth												NA													NA
532	30.2	8.5	4.4	15.9	BACT : Unclassified	< 1000 CFU/mL (NEGATIV)												NA													NA
533	505	33.3	30	444.9	BACT : Gram Positive?	Mixed growth												NA													NA
534	9.6	17.1	14.8	128.8	BACT : Gram Positive?	Mixed growth												NA													NA
535	5.5	3.9	3.3	66.1		Mixed growth												NA													NA
536	1.4	0.7	0	2.2		Mixed growth												NA													NA
537	176.5	18.1	0.7	15.9	BACT : Unclassified	Mixed growth												NA													NA
538	757.2	75.8	75	2545.4	BACT : Gram Positive?	Gjærsopp påvist												NA													NA
539	186.5	5.7	4.6	45460.6	BACT : Gram Negative?	Escherichia coli	Over 100 000 CFU/mL	S	S	S	0	S	S	S	S	S	I	0	S	S	S	S	S	S		S		S	S	S	0	S	S	I	S		S	S		S			S	S	S
540	21.1	1.3	0.1	35.3	BACT : Unclassified	Mixed growth												NA													NA
541	32.8	546.1	537.8	1613.3	BACT : Gram Positive?	Mixed growth												NA													NA
542	27.7	43.2	36.2	165.4	BACT : Gram Positive?	Mixed growth												NA													NA
543	0.8	1.4	1.1	106.1	BACT : Gram Positive?	Mixed growth												NA													NA
544	478.8	89.3	68.8	1511.7	BACT : Gram Positive?	Mixed growth												NA													NA
545	371.7	181.5	173.6	8914.4	BACT : Gram Positive?	Mixed growth												NA													NA
546	45.9	45.3	37.8	1590.4	BACT : Gram Positive?	Mixed growth												NA													NA
547	520	2.3	1.4	56470	BACT : Gram Negative?	Escherichia coli	Over 100 000 CFU/mL	S	S	S	S	S	S	S	S	S	S	0	S	S	S	S	S	S		S		S	S	S	0	S	S	I		S	S		S		S	S	S
548	130	5.2	1.7	44334.9	BACT : Gram Negative?	Escherichia coli	Over 100 000 CFU/mL	R	R	S	0	R	R	S	S	E	S	0	R	S	R	R	S	R		S		R	S	S	0	S	E	R	S		S	S		S			R	S	E
549	1591.4	0.4	0.2	70820.3	BACT : Gram Negative?	Escherichia coli	Over 100 000 CFU/mL	R	I	S	0	I	S	S	S	S	S	0	R	S	S	R	S	S		S		R	S	S	0	S	S	I		S	S		S		S	S	S
550	9	25.3	22.4	50058.3	BACT : Gram Negative?	Mixed growth
551	4.6	3.9	1.3	7.9		< 1000 CFU/mL (NEGATIV)												NA													NA
552	946.6	5.7	4.4	468.9	BACT : Gram Positive?	Staphylococcus saprophyticus	Over 100 000 CFU/mL											NA	S								S	S			NA								S					S
553	8.5	3.3	2.7	147.1	BACT : Gram Positive?	Mixed growth												NA													NA
554	246.1	83.9	68.6	3760.6	BACT : Gram Positive?	Mixed growth												NA													NA
555	30.2	13.6	8.3	10.2	BACT : Unclassified	Mixed growth												NA													NA
556	2365.1	65.1	60.6	100000	BACT : Gram Negative?	Escherichia coli	Over 100 000 CFU/mL	S	S	S	S	S	S	S	S	S	S	0	S	S	S	S	S	S		S		S	S	S	0	S	S	I	S		S	S		S			S	S	S
557	9.9	5.5	2.7	53.6		Mixed growth												NA													NA
558	3.2	1.3	0.4	0		Mixed growth												NA													NA
559	8	43	34.4	457.5	BACT : Gram Positive?	Mixed growth												NA													NA
560	1.7	4.1	2.3	25		Mixed growth												NA													NA
561	8.2	11.8	10.4	1226.5	BACT : Gram Pos/Neg?	Mixed growth												NA													NA
562	420.8	5.7	0.4	636.6	BACT : Gram Positive?	Mixed growth												NA													NA
563	13	6.7	4.6	6750.1	BACT : Gram Negative?	Mixed growth
564	43.1	13.5	2.7	36.5	BACT : Unclassified	< 1000 CFU/mL (NEGATIV)												NA													NA
565	6435.5	76.1	75.4	1358.9	BACT : Gram Negative?	Escherichia coli	10.000-100.000 CFU/mL	S	S	S	0	S	S	S	S	S	S	0	S	S	S	S	S	S		S		S	S	S	0	S	S	I	S		S	S		S			S	S	S
566	252.9	7.4	2.4	13735.2	BACT : Gram Negative?	Klebsiella pneumoniae	Over 100 000 CFU/mL							S				NA	R				S		S		S				NA	S						S			S	R		S
567	31.8	45.6	38.1	1309.7	BACT : Gram Positive?	Mixed growth												NA													NA
568	21.2	85.5	79.6	39617.4	BACT : Gram Pos/Neg?	Escherichia coli	Over 100 000 CFU/mL	R	I	S	S	S	S	S	S	S	S	0	R	S	S	R	S	S		S		R	S	S	0	S	S	I	S		S	S		S			S	S	S
569	368.6	2.2	0	90699.1	BACT : Gram Negative?	Escherichia coli	Over 100 000 CFU/mL	S	S	S	S	S	S	S	S	S	S	0	S	S	S	S	S	S		S		S	S	S	0	S	S	I	S		S	S		S			S	S	S
570	6.7	1	0.5	521.3	BACT : Gram Positive?	< 1000 CFU/mL (NEGATIV)												NA													NA
571	0.8	0.2	0	3.4		< 1000 CFU/mL (NEGATIV)												NA													NA
572	3.3	2.6	2.4	4.5		Mixed growth												NA													NA
573	76.1	63.4	56.3	965.2	BACT : Gram Positive?	Mixed growth												NA													NA
574	1.6	1.7	0.4	7.9		< 1000 CFU/mL (NEGATIV)												NA													NA
575	40.3	40.7	32.4	521.4	BACT : Gram Positive?	Mixed growth												NA													NA
576	21.8	6.8	2.3	691.4	BACT : Gram Positive?	Mixed growth												NA													NA
577	22.8	22.8	22	499.7	BACT : Gram Positive?	Mixed growth												NA													NA
578	826.8	57.8	54.3	1875.7	BACT : Gram Positive?	Mixed growth												NA													NA
579	3775.6	39.7	36.1	6884.5	BACT : Gram Negative?	Escherichia coli	Over 100 000 CFU/mL	R	R	S	0	S	S	R	S	S	R	0	R	S	S	S	S	S		S		R	S	S	0	S	S	I	S		R	S		S			S	S	S
580	1.7	9.6	6.7	77.5		Mixed growth												NA													NA
582	3	17	15.4	295.3	BACT : Gram Positive?	Viridansstreptokokker	10.000-100.000 CFU/mL											NA													NA
581	0.5	0.5	0.2	7.9		Mixed growth												NA													NA
583	3.2	27.4	23.6	406.1	BACT : Gram Positive?	Mixed growth												NA													NA
584	24.6	111.5	91	3716.2	BACT : Gram Positive?	Mixed growth												NA													NA
585	8	42.1	39.1	3159.3	BACT : Gram Positive?	Mixed growth												NA													NA
586	26.9	16.1	13.4	91.2	BACT : Unclassified	Mixed growth												NA													NA
587	1.4	11.8	9.6	55.8		Mixed growth												NA													NA
588	1.6	0.4	0.1	9.1		Mixed growth												NA													NA
589	4830.9	6.4	4.5	13938.3	BACT : Gram Negative?	Escherichia coli	Over 100 000 CFU/mL	R	R	S	0	S	S	R	S	S	I	0	R	S	S	S	S	S		S		R	S	S	0	S	S	I	S	R	S		S		S	S	S
590	60.1	1.6	0.2	15.9	BACT : Unclassified	< 1000 CFU/mL (NEGATIV)												NA													NA
591	4728.5	4.4	3.9	27235.3	BACT : Gram Negative?	Klebsiella pneumoniae	Over 100 000 CFU/mL							S				NA	R				S		S		S				NA	S						S			S	R		S
592	8.6	2	0.8	139.1	BACT : Gram Positive?	Escherichia coli	Ca. 10 000 CFU/mL	S	S	S	S	S	S	S	S	S	S	0	S	S	S	S	S	S		S		S	S	S	0	S	S	I	S	S	S		S			S	S	S
593	40.4	2.7	1.4	46.7	BACT : Unclassified	Mixed growth												NA													NA
594	3758.7	23.6	18.7	594.4	BACT : Gram Pos/Neg?	Mixed growth												NA													NA
595	596.5	16.4	12.9	160.8	BACT : Gram Positive?	Mixed growth												NA													NA
596	79.5	3.8	1	41220.7	BACT : Gram Negative?	Pseudomonas aeruginosa	Over 100 000 CFU/mL											NA													NA
597	118.1	34.3	20.1	543	BACT : Gram Pos/Neg?	Escherichia coli	10.000-100.000 CFU/mL	S	S	S	S	S	S	S	S	S	S	0	S	S	S	S	S	S		S		S	S	S	0	S	S	I		S	S		S		S	S	S
598	1362.2	2	1.1	74.1	BACT : Unclassified	Escherichia coli	10.000-100.000 CFU/mL	S	S	S	0	S	S	S	S	S	S	0	S	S	S	S	S	S		S		S	S	S	0	S	S	I	S		S	S		S			S	S	S
599	137.8	4.2	1.1	1189.9	BACT : Gram Negative?	Escherichia coli	Over 100 000 CFU/mL	S	S	S	S	S	S	S	S	S	S	0	S	S	S	S	S	S		S		S	S	S	0	S	S	I	S		S	S		S			S	S	S
600	48.8	181.7	174.9	17498.3	BACT : Gram Negative?	Mixed growth												NA													NA
601	10.3	2.3	0.4	11.3	BACT : Unclassified	Mixed growth												NA													NA
602	118.7	430.3	29.2	5315.7	BACT : Gram Negative?	Mixed growth												NA													NA
603	5484.5	27.8	22.8	40769.9	BACT : Gram Negative?	Mixed growth												NA													NA
604	535.1	3.2	2.9	32933.6	BACT : Gram Negative?	Escherichia coli	Over 100 000 CFU/mL	S	R	S	0	S	S	S	S	S	S	0	R	S	S	S	S	S		S		R	S	S	0	S	S	I	S		S	S		S			S	S	S
605	909.1	1.1	0	52219.4	BACT : Gram Negative?	Escherichia coli	Over 100 000 CFU/mL	R	R	S	0	S	S	S	S	S	R	0	R	S	S	R	S	S		S		R	S	S	0	S	S	I	I		S	S		I			S	S	S
606	139.1	5.8	1.6	76.4	BACT : Unclassified	Mixed growth												NA													NA
607	61.3	44	38.7	3875.9	BACT : Gram Positive?	Mixed growth												NA													NA
608	277.8	7	1.7	100000	BACT : Gram Negative?	Mixed growth												NA													NA
609	139.1	6.6	3.3	1329	BACT : Gram Positive?	Mixed growth												NA													NA
610	3578.7	2.4	2.3	12686.1	BACT : Gram Negative?	Escherichia coli	Over 100 000 CFU/mL	R	R	S	0	R	R	S	R	E	I	0	R	S	R	R	S	R		S		R	S	S	0	S	E	R			S	S		R			R	S	E
611	3578.7	2.4	2.3	12686.1	BACT : Gram Negative?	Enterococcus faecalis								R				NA	S								I	S			NA								I					S
612	215.6	12.4	2.9	27233.2	BACT : Gram Negative?	Mixed growth												NA													NA
613	66.4	9.6	2.3	18.2	BACT : Unclassified	< 1000 CFU/mL (NEGATIV)												NA													NA
614	605	3.9	3.8	92089.7	BACT : Gram Negative?	Escherichia coli	Over 100 000 CFU/mL	S	S	S	S	S	S	S	S	S	S	0	S	S	S	S	S	S		S		S	S	S	0	S	S	I	S	S	S		S			S	S	S
615	8.9	0.8	0.4	87552.3	BACT : Gram Negative?	Escherichia coli	Over 100 000 CFU/mL	S	S	S	S	S	S	S	S	S	S	0	S	S	S	S	S	S		S		S	S	S	0	S	S	I		S	S		S		S	S	S
616	4.1	64.8	61.6	951.4	BACT : Gram Positive?	Mixed growth												NA													NA
617	39.4	34	27.7	422	BACT : Gram Positive?	< 1000 CFU/mL (NEGATIV)												NA													NA
618	706.4	24	22.4	59520.7	BACT : Gram Negative?	Escherichia coli	Over 100 000 CFU/mL	S	S	S	0	S	S	S	S	S	S	0	S	S	S	S	S	S		S		S		S	0	S	S	I	S	S	S		S		S	S	S
619	156.2	3.9	0.7	66584.8	BACT : Gram Negative?	Escherichia coli	Over 100 000 CFU/mL	S	S	S	0	S	S	S	S	S	S	0	S	S	S	S	S	S		S		S	S	R	0	S	S	I	S		S	S		S			S	S	S
620	358.5	7.7	0.2	688.9	BACT : Gram Negative?	Klebsiella pneumoniae	Over 100 000 CFU/mL							S				NA	R				S		S		S	R			NA	S							S				S	R		S
621	0.8	6.8	4.8	148.3	BACT : Gram Positive?	Mixed growth												NA													NA
622	183.9	6.7	0.5	46000	BACT : Gram Pos/Neg?	Mixed growth												NA													NA
623	4.8	2.6	0.4	4.5		Mixed growth												NA													NA
624	6.3	1.6	0.2	2341	BACT : Gram Positive?	< 1000 CFU/mL (NEGATIV)												NA													NA
625	66105.5	240.8	39.2	1125	BACT : Gram Negative?	Mixed growth												NA													NA
626	194.3	16.2	3.2	6.8	BACT : Unclassified	Escherichia coli	1000-10.000 CFU/mL	S	R	R	0	R	R	S	S	E	R	0	R	S	R	S	S	R		S		R	S	S	0	S	E	R	S		R	S		R			R	S	E
627	4.9	37.5	32.5	1121.5	BACT : Gram Positive?	< 1000 CFU/mL (NEGATIV)												NA													NA
628	3.8	3	2.9	69.5		Mixed growth												NA													NA
629	1489.3	2.6	2	1799.3	BACT : Gram Positive?	Staphylococcus saprophyticus	Over 100 000 CFU/mL											NA	S								S	S			NA								S					S
630	1.4	3.7	3.5	3.4		< 1000 CFU/mL (NEGATIV)												NA													NA
631	196.4	2.7	1.1	45412.8	BACT : Gram Negative?	Escherichia coli	Over 100 000 CFU/mL	S	S	S	S	S	S	S	S	S	S	0	S	S	S	S	S	S		S		S	S	S	0	S	S	I	S		S	S		S			S	S	S
632	85.1	37.4	23.9	79.8	BACT : Unclassified	Mixed growth												NA													NA
633	59.7	7.6	6.6	530.4	BACT : Gram Negative?	Escherichia coli	Over 100 000 CFU/mL	S	S	S	S	S	S	S	S	S	S	0	S	S	S	S	S	S		S		S	S	S	0	S	S	I	S		S	S		S			S	S	S
634	11.4	68.9	67.6	12174.3	BACT : Gram Positive?	Mixed growth												NA													NA
635	2.6	2	0.4	2.2		< 1000 CFU/mL (NEGATIV)												NA													NA
636	681.2	17.7	15.8	3987.4	BACT : Gram Negative?	Mixed growth
637	94.6	98.4	75.3	62924.2	BACT : Gram Negative?	Mixed growth												NA													NA
638	20.9	8	7.4	109.5	BACT : Gram Positive?	Mixed growth												NA													NA
639	25.9	13.3	11.7	78707.8	BACT : Gram Negative?	Escherichia coli	Over 100 000 CFU/mL	S	S	S	S	S	S	S	S	S	S	0	S	S	S	S	S	S		S		S	S	S	0	S	S	I	S		S	S		S			S	S	S
640	37.1	64.7	39.6	785	BACT : Gram Positive?	Mixed growth												NA													NA
641	1.7	30	26.7	165.4	BACT : Gram Positive?	Mixed growth												NA													NA
642	40.1	2.6	0.7	20.5	BACT : Unclassified	Gram positive kokker	1000-10.000 CFU/mL											NA													NA
643	104.8	6.6	0.2	289.7	BACT : Gram Negative?	< 1000 CFU/mL (NEGATIV)												NA													NA
644	574.2	1.7	1	22155.8	BACT : Gram Negative?	Proteus vulgaris	Over 100 000 CFU/mL							R				NA	R				S		S		S				NA	S						S				S	R		S
645	892.6	22.8	20.6	11277.1	BACT : Gram Negative?	Escherichia coli	Over 100 000 CFU/mL	S	S	S	0	S	S	S	S	S	S	0	S	S	S	S	S	S		S		S	S	S	0	S	S	I	S		S	S		S			S	S	S
646	892.6	22.8	20.6	11277.1	BACT : Gram Negative?	Enterococcus faecalis								R				NA	S								I	S			NA								I					S
647	41.2	0.2	0	1503.7	BACT : Gram Positive?	Staphylococcus epidermidis	Over 100 000 CFU/mL											NA													NA
648	1.7	19.6	18.9	108.3	BACT : Gram Positive?	Mixed growth												NA													NA
649	0.5	0.4	0	6.8		Mixed growth												NA													NA
650	144.2	120.5	73.8	4228.5	BACT : Gram Positive?	Mixed growth												NA													NA
651	6.3	4.2	2.7	6848.2	BACT : Gram Positive?	Mixed growth												NA													NA
652	2653.6	0.1	0.1	74028.7	BACT : Gram Negative?	Escherichia coli	Over 100 000 CFU/mL	S	S	S	0	S	S	S	S	S	S	0	S	S	S	S	S	S		S		S	S	S	0	S	S	I	S		S	S		S			S	S	S
653	199.4	15.2	0.5	18376.6	BACT : Gram Negative?	Escherichia coli	Over 100 000 CFU/mL	S	S	S	S	S	S	S	S	S	S	0	S	S	S	S	S	S		S		S	S	S	0	S	S	I		S	S		S		S	S	S
654	9.2	2.6	1.3	25		< 1000 CFU/mL (NEGATIV)												NA													NA
655	365	21.7	15.7	292	BACT : Gram Positive?	Mixed growth												NA													NA
656	1168.2	4.4	4.2	13230.9	BACT : Gram Negative?	Escherichia coli	Over 100 000 CFU/mL	S	S	S	S	S	S	S	S	S	S	0	S	S	S	S	S	S		S		S	S	S	0	S	S	I	S		S	S		S			S	S	S
657	399.7	192.8	187.5	6384.9	BACT : Gram Pos/Neg?	Mixed growth												NA													NA
658	54	263.2	229.1	4074.4	BACT : Gram Positive?	Mixed growth												NA													NA
659	920.3	9.2	8.3	60.4	BACT : Unclassified	Streptokokker gruppe B	10.000-100.000 CFU/mL											NA													NA
660	1.1	0.5	0.2	720.9	BACT : Gram Positive?	Mixed growth												NA													NA
661	1.9	6.5	4.9	26.2		Mixed growth												NA													NA
662	17.4	22.8	9.9	1023.3	BACT : Gram Positive?	Mixed growth												NA													NA
663	573.1	5.4	4.8	24274.6	BACT : Gram Negative?	Escherichia coli	Over 100 000 CFU/mL	S	S	S	S	S	S	S	S	S	S	0	S	S	S	S	S	S		S		S	S	S	0	S	S	I		S	S		S		S	S	S
664	37.1	25	19	77959.8	BACT : Gram Negative?	Escherichia coli	Over 100 000 CFU/mL	S	S	S	S	S	S	S	S	S	S	0	S	S	S	S	S	S		R		S	S	S	0	S	S	I	S		S	S		S			S	S	S
665	2360.8	11.8	9.2	2817	BACT : Gram Negative?	Escherichia coli	Over 100 000 CFU/mL	S	S	S	S	S	S	S	S	S	S	0	S	S	S	S	S	S		S		S	S	S	0	S	S	I	S		S	S		S			S	S	S
666	219.1	2.2	0.4	15266.5	BACT : Gram Negative?	Mixed growth												NA													NA
667	3.5	1.7	0.4	3.4		Mixed growth												NA													NA
668	0.7	2	1.1	13.6		< 1000 CFU/mL (NEGATIV)												NA													NA
669	318.6	11	1.3	51263.9	BACT : Gram Negative?	Escherichia coli	Over 100 000 CFU/mL	S	S	S	S	S	S	S	S	S	S	0	S	S	S	S	S	S		S		S	S	R	0	S	S	I	S		S	S		S			S	S	S
670	59.7	123.7	109.3	30458.7	BACT : Gram Negative?	Escherichia coli	Over 100 000 CFU/mL	S	S	S	S	S	S	R	S	S	S	0	S	S	S	S	S	S		S		S	S	S	0	S	S	I	S		S	S		S			S	S	S
671	39.7	16.8	15.2	3136.2	BACT : Gram Negative?	Enterobacter sp.	Over 100 000 CFU/mL							R				NA	R				S		S		S				NA	R							S				S	R		S
672	11.7	28.6	28	2724.6	BACT : Gram Positive?	< 1000 CFU/mL (NEGATIV)												NA													NA
673	55.6	7.1	3.5	11.4	BACT : Unclassified	Mixed growth												NA													NA
674	10.4	11.4	8	45.6	BACT : Unclassified	< 1000 CFU/mL (NEGATIV)												NA													NA
675	1621.1	0.5	0.1	84657.4	BACT : Gram Negative?	Klebsiella oxytoca	Over 100 000 CFU/mL							S				NA	R				S		S		S				NA	S							S				S	R		S
676	7.6	9.3	8.8	115.2	BACT : Gram Positive?	Mixed growth												NA													NA
677	16.9	4.3	0.4	5.6	BACT : Unclassified	Mixed growth												NA													NA
678	6.8	9.6	9	12048.3	BACT : Gram Negative?	Klebsiella pneumoniae	Over 100 000 CFU/mL							S				NA	R				S		S		S				NA	S						S			S	R		S
679	6.3	14.9	11.8	223.6	BACT : Gram Positive?	Mixed growth												NA													NA
680	6.6	42.5	31.1	225.8	BACT : Unclassified	Mixed growth												NA													NA
681	112	2.1	0.7	11.4	BACT : Unclassified	Mixed growth												NA													NA
682	3.8	63.8	42.1	4509.1	BACT : Gram Positive?	Mixed growth												NA													NA
683	248.7	0.8	0	37198.6	BACT : Gram Negative?	Escherichia coli	Over 100 000 CFU/mL	S	R	S	0	S	S	S	S	S	S	0	R	S	S	S	S	S		S		R	S	S	0	S	S	I	S	S	S		S		S	S	S
684	248.7	0.8	0	37198.6	BACT : Gram Negative?	Klebsiella pneumoniae								S				NA	R				S		S		S				NA	S						S			S	R		S
685	27	74.7	67.3	4388.1	BACT : Gram Positive?	Mixed growth												NA													NA
686	2.3	20.8	17	402.7	BACT : Gram Positive?	< 1000 CFU/mL (NEGATIV)												NA													NA
687	4785.4	3.9	2.7	9198.3	BACT : Gram Negative?	Escherichia coli	Over 100 000 CFU/mL	R	R	S	0	S	S	S	S	S	I	0	R	S	S	R	S	S		S		R	S	S	0	S	S	I	S		R	S		I			S	S	S
688	97	5.2	4.5	24316.8	BACT : Gram Negative?	Escherichia coli	Over 100 000 CFU/mL	S	S	S	S	S	S	S	S	S	S	0	S	S	S	S	S			S		S	S	S	0	S	S	I	S	S	S		S		S	S	S
689	53	4.8	2	2899.2	BACT : Gram Positive?	Staphylococcus epidermidis	Over 100 000 CFU/mL											NA													NA
690	2	1.6	0.5	4.5		Mixed growth												NA													NA
691	64.2	25.2	16.5	6052.6	BACT : Gram Negative?	Escherichia coli	Over 100 000 CFU/mL	R	S	S	0	S	S	S	S	S	S	0	S	S	S	R	S	S		S		S	S	S	0	S	S	I	S		S	S		S			S	S	S
692	2.3	1.1	0.2	3.4		Mixed growth												NA													NA
693	16.4	119	110	1620.1	BACT : Gram Positive?	Mixed growth												NA													NA
694	1.4	2.4	1.9	1.1		< 1000 CFU/mL (NEGATIV)												NA													NA
695	30.5	19.3	14.2	9853.6	BACT : Gram Positive?	Staphylococcus haemolyticus	Over 100 000 CFU/mL											NA													NA
696	400.2	35.3	18.6	231.6	BACT : Gram Positive?	Mixed growth												NA													NA
697	855.7	78.9	75.5	7172.2	BACT : Gram Positive?	Escherichia coli	Ca. 10 000 CFU/mL	S	S	S	S	S	S	S	S	S		0	S	S	S	S	S	S		S		S	S	S	0	S	S	I	S	S	S		S		S	S	S
698	1875.1	0.8	0.7	100000	BACT : Gram Negative?	Mixed growth
699	191.8	41.8	19.8	22.8	BACT : Unclassified	Mixed growth												NA													NA
700	35.6	12	10.1	65956.1	BACT : Gram Negative?	Mixed growth												NA													NA
701	2349.2	3.9	2.6	66386	BACT : Gram Negative?	Escherichia coli	Over 100 000 CFU/mL	R	R	S	0	S	S	S	S	S	R	0	R	S	S	R	S	S		S		R	S	S	0	S	S	I	S		S	S		S			S	S	S
702	823.1	2.2	1.7	15314.2	BACT : Gram Negative?	Escherichia coli	Over 100 000 CFU/mL	S	S	S	0	S	S	S	S	S	S	0	S	S	S	S	S	S		S		S	S	S	0	S	S	I	S		S	S		S			S	S	S
703	30.3	56.3	50.7	188.2	BACT : Gram Positive?	Enterococcus faecalis	10.000-100.000 CFU/mL							R				NA	S								I	S			NA								I					S
704	389.1	40.8	11.8	26.2	BACT : Unclassified	Escherichia coli	1000-10.000 CFU/mL	S	S	S	0	S	S	S	S	S	S	0	S	S	S	S	S	S		S		S	S	S	0	S	S	I	S		S	S		S			S	S	S
705	36	18.1	6.4	44.4	BACT : Unclassified	Gram positive kokker	1000-10.000 CFU/mL											NA													NA
706	795.7	0.4	0.1	16983.6	BACT : Gram Negative?	Escherichia coli	Over 100 000 CFU/mL	S	R	S	0	S	S	S	S	S	S	0	R	S	S	S	S	S		S		R	S	S	0	S	S	I	S		S	S		S			S	S	S
707	681.7	19.5	14.5	1145.5	BACT : Gram Positive?	Staphylococcus saprophyticus	10.000-100.000 CFU/mL											NA	S								S	S			NA								S					S
708	450.4	1.7	0	37483.9	BACT : Gram Negative?	Mixed growth												NA													NA
709	0.2	4.1	3.9	431.2	BACT : Gram Positive?	Mixed growth												NA													NA
710	3.5	1.4	0.4	13.6		< 1000 CFU/mL (NEGATIV)												NA													NA
711	8.6	4.6	1.3	18.2		< 1000 CFU/mL (NEGATIV)												NA													NA
712	2	0.1	0	122	BACT : Gram Negative?	Mixed growth												NA													NA
713	21.1	97.9	91.4	17.1	BACT : Unclassified	< 1000 CFU/mL (NEGATIV)												NA													NA
714	8330.7	5.7	1.3	94045.2	BACT : Gram Negative?	Escherichia coli	Over 100 000 CFU/mL	R	R	S	0	S	S	S	S	S	S	0	R	S	S	R	S	S		S		R	S	S	0	S	S	I	S		S	S		S			S	S	S
715	1.7	1	0.1	4.5		Mixed growth												NA													NA
716	485.2	9.1	2	10565.6	BACT : Gram Positive?	Mixed growth												NA													NA
717	720.2	2.6	1.3	349.1	BACT : Gram Negative?	Escherichia coli	10.000-100.000 CFU/mL	R	R	S	0	R	R	S	R	E	I	0	R	S	R	R	S	R		S		R	S	S	0	S	E	R			R	S		R			R	S	E
718	1930.4	7.3	5.1	2275	BACT : Gram Negative?	Escherichia coli	Over 100 000 CFU/mL	S	S	S	S	S	S	S	S	S	S	0	S	S	S	S	S	S		S		S	S	S	0	S	S	I	S		S	S		S			S	S	S
719	1.1	2.3	1.6	39.9		Mixed growth												NA													NA
720	1.7	32.7	30.6	58.1		Mixed growth												NA													NA
721	4436.9	22.4	17	9603.5	BACT : Gram Negative?	Escherichia coli	Over 100 000 CFU/mL	S	R	R	0	S	S	S	S	R	R	0	R	S	R	S	S	S		S		R	S	S	0	S	E	R	S	R	S		S			S	S	R
722	135.4	69.8	50.9	26923.7	BACT : Gram Pos/Neg?	Klebsiella pneumoniae	Over 100 000 CFU/mL							S				NA	R				S		S		S	R			NA	S							S				S	R		S
723	242.6	39.9	16.4	2293.3	BACT : Gram Pos/Neg?	Mixed growth												NA													NA
724	6.1	3.3	2.1	7.9		< 1000 CFU/mL (NEGATIV)												NA													NA
725	1788.9	1.9	1.6	42.2	BACT : Unclassified	Staphylococcus hominis												NA													NA
726	20.5	33.4	28.1	2409.6	BACT : Gram Positive?	Mixed growth												NA													NA
727	0.1	1.6	1	9.1		Mixed growth												NA													NA
728	683.5	3.2	2.4	34964	BACT : Gram Negative?	Escherichia coli	Over 100 000 CFU/mL	S	R	S	0	S	S	S	S	S	S	0	R	S	S	S	S	S		S		R	S	S	0	S	S	I	S		S	S		S			S	S	S
729	5.7	129.4	108	1799.2	BACT : Gram Positive?	< 1000 CFU/mL (NEGATIV)												NA													NA
730	13	72.3	58.1	1363.4	BACT : Gram Positive?	Mixed growth												NA													NA
731	2.1	2.7	1.3	29.6		< 1000 CFU/mL (NEGATIV)												NA													NA
732	2143.4	4.9	3.9	72821.8	BACT : Gram Negative?	Escherichia coli	Over 100 000 CFU/mL	S	S	S	S	S	S	S	S	S	S	0	S	S	S	S	S	S		S		S	S	S	0	S	S	I		S	S		S		S	S	S
733	56.8	34.1	20.1	38913	BACT : Gram Negative?	Escherichia coli	Over 100 000 CFU/mL	S	S	S	S	S	S	R	S	S	S	0	S	S	S	S	S	S		R		S	S	S	0	S	S	I		S	S		S		S	S	S
734	75.8	83.7	55.4	637.7	BACT : Gram Positive?	Mixed growth												NA													NA
735	1022.5	6	1.9	29636.7	BACT : Gram Negative?	Escherichia coli	Over 100 000 CFU/mL	R	S	S	S	S	S	S	S	S	S	0	S	S	S	S	S	S		S		S	S	S	0	S	S	I	S		S	S		S			S	S	S
736	247.6	12.9	5.5	1998.6	BACT : Gram Negative?	Escherichia coli	Over 100 000 CFU/mL	R	R	S	S	R	R	S	R	S	S	0	R	S	S	R	S	R		S		R	S	S	0	S	S	I	S	S	S		R		R	S	S
737	3.2	7.9	4.5	92.3		Mixed growth												NA													NA
738	7.6	8.7	6.5	148.2	BACT : Gram Positive?	Mixed growth												NA													NA
739	1.3	11.4	7.4	150.5	BACT : Gram Positive?	Mixed growth												NA													NA
740	1808.2	22	20.8	9756.5	BACT : Gram Negative?	Escherichia coli	Over 100 000 CFU/mL	S	S	S	S	S	S	S	S	S	S	0	S	S	S	S	S	S		S		S	S	S	0	S	S	I	S		S	S		S			S	S	S
741	1808.2	22	20.8	9756.5	BACT : Gram Negative?	Enterococcus faecalis								R				NA	S								I	S			NA								I					S
742	1.1	1.9	0.2	5.7		Mixed growth												NA													NA
743	8988	73.5	67.6	53119.9	BACT : Gram Negative?	Klebsiella pneumoniae	Over 100 000 CFU/mL							S				NA	R				S		S		S				NA	S						S				S	R		S
744	2.2	7.6	6.3	147.1	BACT : Gram Positive?	Mixed growth												NA													NA
745	11.5	6.8	4.5	27.3	BACT : Unclassified	Mixed growth												NA													NA
746	1.6	18.9	16.8	235	BACT : Gram Positive?	Mixed growth												NA													NA
747	1003.7	20.5	14.3	497.4	BACT : Gram Negative?	Escherichia coli	10.000-100.000 CFU/mL	S	S	S	S	S	S	S	S	S	S	0	S	S	S	S	S	S		S		S	S	S	0	S	S	I	S		S	S		S			S	S	S
748	461.8	29.9	1.6	82488.2	BACT : Gram Positive?	Mixed growth												NA													NA
749	0.8	2.1	1.4	2.2		< 1000 CFU/mL (NEGATIV)												NA													NA
750	240.1	17.1	6.1	94466.7	BACT : Gram Negative?	Mixed growth												NA													NA
751	2.3	7.3	1.1	11.4		< 1000 CFU/mL (NEGATIV)												NA													NA
752	0.5	0.5	0	4.5		< 1000 CFU/mL (NEGATIV)												NA													NA
753	7.4	16.7	10.2	61716.4	BACT : Gram Negative?	Escherichia coli	Over 100 000 CFU/mL	R	S	S	0	S	S	S	S	S	S	0	S	S	S	R	S	S		S		S	S	S	0	S	S	I		S	S		S		S	S	S
754	1.1	2.9	2.2	124.3	BACT : Gram Positive?	Mixed growth												NA													NA
755	2119.3	76.9	72.2	1761.6	BACT : Gram Positive?	Mixed growth												NA													NA
756	33.7	0.1	0	100.3	BACT : Gram Negative?	Escherichia coli	10.000-100.000 CFU/mL	S	R	S	S	S	S	S	S	S	S	0	R	S	S	S	S	S		S		R	S	S	0	S	S	I	S		S	S		S			S	S	S
757	8.6	57.2	52	172.2	BACT : Gram Positive?	Mixed growth												NA													NA
758	1.4	21.1	19	4.5		< 1000 CFU/mL (NEGATIV)												NA													NA
759	5.7	5.1	2.6	61.5		Streptokokker gruppe B	10.000-100.000 CFU/mL											NA													NA
760	6996.3	12.7	11.5	32529.7	BACT : Gram Pos/Neg?	Proteus mirabilis	Over 100 000 CFU/mL							S				NA	R				S		S		S	R			NA	S							S				S	R		S
761	1.6	0.4	0	2.2		< 1000 CFU/mL (NEGATIV)												NA													NA
762	1.3	0.1	0	10.2		< 1000 CFU/mL (NEGATIV)												NA													NA
763	8.3	2.6	2.6	1009.6	BACT : Gram Positive?	Enterococcus faecalis	Over 100 000 CFU/mL							R				NA	S								I	S			NA								I					S
764	38.2	31.5	10.1	846.5	BACT : Gram Pos/Neg?	Enterococcus faecalis	Ca. 10 000 CFU/mL							R				NA	S								I	S			NA							R				S
765	93.7	14	5.7	42.2	BACT : Unclassified	Mixed growth												NA													NA
766	2201.5	1.1	0.2	33629.8	BACT : Gram Negative?	Mixed growth												NA													NA
767	0.8	2	1	2.2		Mixed growth												NA													NA
768	804.4	1.6	0.8	191.6	BACT : Gram Positive?	Mixed growth												NA													NA
769	1.3	0.4	0.1	59.2		Mixed growth												NA													NA
770	7548.1	38.8	22.8	751.9	BACT : Gram Negative?	Escherichia coli	10.000-100.000 CFU/mL	S	S	S	0	S	S	S	S	S	S	0	S	S	S	S	S	S		S		S	S	S	0	S	S	I	S		S	S		S			S	S	S
771	7548.1	38.8	22.8	751.9	BACT : Gram Negative?	Enterococcus faecalis								R				NA	S								I	S			NA								I					S
772	1461.8	1.7	1.6	100000	BACT : Gram Negative?	Escherichia coli	Over 100 000 CFU/mL	S	R	S	0	R	R	S	S	E	S	0	R	S	R	S	S	R		S		R	S	S	0	S	E	R	S		S	S		S			R	S	E
773	226.7	8.9	2	58045.7	BACT : Gram Negative?	Escherichia coli	Over 100 000 CFU/mL	S	S	S	S	S	S	S	S	S	S	0	S	S	S	S	S	S		S		S	S	S	0	S	S	I		S	S		S		S	S	S
774	2.3	0.7	0.1	11.4		< 1000 CFU/mL (NEGATIV)												NA													NA
775	536.8	3.2	2.9	100000	BACT : Gram Negative?	Escherichia coli	Over 100 000 CFU/mL	S	S	S	0	S	S	S	S	S	S	0	S	S	S	S	S	S		S		S	S	S	0	S	S	I	S		S	S		S			S	S	S
776	2.3	1.3	0.4	152.8	BACT : Gram Positive?	Mixed growth												NA													NA
777	7.6	7.7	4.5	727.8	BACT : Gram Positive?	Mixed growth												NA													NA
778	2332.4	0.7	0.2	25130.9	BACT : Gram Negative?	Klebsiella pneumoniae	Over 100 000 CFU/mL							S				NA	R				S		S		R	R			NA	S							R				S	R		S
779	1937.3	6.1	1.6	9729.1	BACT : Gram Negative?	Escherichia coli	Over 100 000 CFU/mL	R	R	S	0	R	R	S	S	E	S	0	R	S	R	R	S	R		S		R	S	S	0	S	E	R		S	S		S		R	S	E
780	3505.6	6	5.1	1025.6	BACT : Gram Negative?	Mixed growth												NA													NA
781	847.5	0.2	0.1	52744.9	BACT : Gram Negative?	Mixed growth												NA													NA
782	81	19.5	3.6	55114.8	BACT : Gram Negative?	Escherichia coli	Over 100 000 CFU/mL	S	R	S	S	S	S	S	S	S	S	0	R	S	S	S	S	S		S		R	S	S	0	S	S	I	S		S	S		S			S	S	S
783	4.3	1	0.2	440.4	BACT : Gram Positive?	Staphylococcus lugdunensis	Over 100 000 CFU/mL											NA													NA
784	536	1	0.5	99.2	BACT : Unclassified	Enterococcus faecalis	Over 100 000 CFU/mL							R				NA	S								I	S			NA								I					S
785	72	61.7	45.1	163.1	BACT : Gram Positive?	Mixed growth												NA													NA
786	193.3	74.7	72.9	11836.5	BACT : Gram Positive?	Mixed growth												NA													NA
787	6.5	2.3	1.7	382.1	BACT : Gram Positive?	< 1000 CFU/mL (NEGATIV)												NA													NA
788	1.8	5.5	3.5	33		< 1000 CFU/mL (NEGATIV)												NA													NA
789	32.5	3	2.2	45.6	BACT : Unclassified	Escherichia coli	10.000-100.000 CFU/mL	S	S	S	S	S	S	S	S	S	S	0	S	S	S	S	S	S		S		S	S	S	0	S	S	I	S		S	S		S			S	S	S
790	15.1	15.6	13.4	496.3	BACT : Gram Positive?	Mixed growth												NA													NA
791	9.3	15.4	13.6	1559.5	BACT : Gram Positive?	Mixed growth												NA													NA
792	139.8	10.2	1.9	46108.6	BACT : Gram Negative?	Escherichia coli	Over 100 000 CFU/mL	S	S	S	S	S	S	S	S	S	S	0	S	S	S	S	S	S		S		S	S	S	0	S	S	I	S		S	S		S			S	S	S
793	3.9	26.5	20.5	860.2	BACT : Gram Positive?	Streptokokker gruppe B	1000-10.000 CFU/mL											NA													NA
794	1.9	2.4	1	4.5		< 1000 CFU/mL (NEGATIV)												NA													NA
795	166.2	2.7	0.1	76145.5	BACT : Gram Pos/Neg?	Mixed growth												NA													NA
796	49.3	43.5	35	1508.3	BACT : Gram Positive?	Mixed growth												NA													NA
797	21.1	12.1	4.4	41264.1	BACT : Gram Negative?	Escherichia coli	Over 100 000 CFU/mL	S	S	S	0	S	S	S	S	S	S	0	S	S	S	S	S	S		S		S	S	S	0	S	S	I	S		S	S		S			S	S	S
798	23.7	26.6	23.1	147.1	BACT : Gram Positive?	< 1000 CFU/mL (NEGATIV)												NA													NA
799	164.2	10.8	0.8	45.6	BACT : Unclassified	Escherichia coli	10.000-100.000 CFU/mL	S	S	S	0	S	S	S	S	S	S	0	S	S	S	S	S	S		S		S	S	S	0	S	S	I	S		S	S		S			S	S	S
800	1513.9	83.3	76.3	3798.1	BACT : Gram Negative?	Escherichia coli	Over 100 000 CFU/mL	S	S	S	0	S	S	S	I	S	S	0	S	S	S	S	S	S		S		S	S	S	0	S	S	I		S	S		S		S	S	S
801	2	14.8	14.2	42.1		Mixed growth												NA													NA
802	486.2	41	32.8	2625.1	BACT : Gram Negative?	Escherichia coli	Over 100 000 CFU/mL	S	S	S	S	S	S	S	S	S	S	0	S	S	S	S	S	S		S		S	S	S	0	S	S	I	S		S	S		S			S	S	S
803	81.7	9.9	5.2	23.9	BACT : Unclassified	Mixed growth												NA													NA
804	11.8	57.2	46.3	794	BACT : Gram Positive?	Gram positive kokker	Ca. 1000 CFU/mL											NA													NA
805	2375.6	1.4	1.3	37350.4	BACT : Gram Negative?	Mixed growth												NA													NA
806	1138.8	8.5	4.1	58244.9	BACT : Gram Negative?	Escherichia coli	Over 100 000 CFU/mL	S	S	S	0	S	S	S	S	S	S	0	S	S	S	S	S	S		S		S	S	S	0	S	S	I	S		S	S		S			S	S	S
807	101.1	2.3	0.1	424.3	BACT : Gram Positive?	Mixed growth												NA													NA
808	10.8	986	977.4	14109.6	BACT : Gram Positive?	Mixed growth												NA													NA
809	6.3	25.6	23.6	143.7	BACT : Gram Positive?	Mixed growth												NA													NA
810	1321.5	5.5	2.6	25137.1	BACT : Gram Negative?	Mixed growth												NA													NA
811	1.9	83.8	79.2	818	BACT : Gram Positive?	Vanlig slimhinneflora												NA													NA
812	7.6	61.9	58.5	198.5	BACT : Gram Positive?	Mixed growth												NA													NA
813	675.9	1	1	30257.9	BACT : Gram Negative?	Klebsiella pneumoniae	Over 100 000 CFU/mL							S				NA	R				S		S		R	R			NA	S							R				S	R		R
814	1292.9	4.9	2.7	103.8	BACT : Gram Positive?	Mixed growth												NA													NA
815	8.8	19	11.5	31.9		Mixed growth												NA													NA
816	5.1	37.5	35.9	100000	BACT : Gram Pos/Neg?	Escherichia coli	Over 100 000 CFU/mL	S	R	S	S	S	S	S	S	R	S	0	S	S	R	S	S	S		S		S	S	S	0	S	R	I			S	S		S			S	S	E
817	28.7	19.3	16.1	932	BACT : Gram Positive?	Mixed growth												NA													NA
818	9.9	3.8	1	65		Mixed growth												NA													NA
819	57.5	102.4	79.1	2607	BACT : Gram Negative?	Escherichia coli	Over 100 000 CFU/mL	S	S	S	0	S	S	S	S	S	S	0	S	S	S	S	S	S		S		S	S	S	0	S	S	R	S		S	S		S			S	S	S
820	338.2	1.3	0.1	73936	BACT : Gram Negative?	Escherichia coli	Over 100 000 CFU/mL	S	S	S	0	S	S	S	S	S	S	0	S	S	S	S	S	S		S		S	S	S	0	R	S	R		S	S		S		S	S	S
821	45.3	3.5	2.3	69.6	BACT : Unclassified	Mixed growth												NA													NA
822	512.1	12.9	11.7	49124.5	BACT : Gram Negative?	Escherichia coli	Over 100 000 CFU/mL	S	S	S	0	S	S	S	S	S	S	0	S	S	S	S	S	S		S		S	S	S	0	S	S	I	S		S	S		S			S	S	S
823	3	3.2	2.9	86313.6	BACT : Gram Negative?	Escherichia coli	Over 100 000 CFU/mL	S	S	S	S	S	S	S	S	S	S	0	S	S	S	S	S	S		S		S	S	S	0	S	S	I	S	S	S		S			S	S	S
824	1476.8	7	6.6	20584.7	BACT : Gram Negative?	Escherichia coli	Over 100 000 CFU/mL	R	R	S	0	S	S	S	S	S	R	0	R	S	S	S	S	S		S		R	S	S	NA	S	S	I	S	R	S		S		S	S	S
825	92.9	8.2	5.4	75.2	BACT : Unclassified	< 1000 CFU/mL (NEGATIV)												NA													NA
826	2.3	2.4	2	7.9		Mixed growth												NA													NA
827	38.1	10.5	8.5	24704.9	BACT : Gram Negative?	Klebsiella pneumoniae	Over 100 000 CFU/mL							S				NA	R				S		S		R	R			NA	S							R				S	R		S
828	13.2	116.6	113.3	1942.9	BACT : Gram Positive?	Mixed growth												NA													NA
829	18.7	28	23.9	754.1	BACT : Gram Positive?	Mixed growth												NA													NA
830	141.5	115.6	94.8	2912.8	BACT : Gram Positive?	Mixed growth												NA													NA
831	7.9	54.1	43.7	3809.4	BACT : Gram Negative?	Mixed growth												NA													NA
832	0.4	2.7	1.9	179	BACT : Gram Positive?	< 1000 CFU/mL (NEGATIV)												NA													NA
833	0.5	3	2.3	98		< 1000 CFU/mL (NEGATIV)												NA													NA
834	939.8	0.5	0.4	16330.5	BACT : Gram Negative?	Escherichia coli	Over 100 000 CFU/mL	S	S	S	S	S	S	S	S	S	S	0	S	S	S	S	S	S		S		S	S	R	0	S	S	I	S		S	S		S			S	S	S
835	51.5	110.1	104.1	3259.5	BACT : Gram Negative?	Escherichia coli	Over 100 000 CFU/mL	R	R	S	0	S	S	S	S	S	S	0	R	S	S	S	S	S		S		R	S	S	0	S	S	I	S		S	S		S			S	S	S
836	1634.3	31.4	28.4	59711.8	BACT : Gram Pos/Neg?	Mixed growth												NA													NA
837	4775	6.3	2.6	1674.8	BACT : Gram Positive?	Staphylococcus aureus	Over 100 000 CFU/mL							R				NA	R								S				NA	S				S			S		R			S
838	10551.5	3.6	2.3	593.3	BACT : Gram Pos/Neg?	Mixed growth												NA													NA
839	403.3	8.2	0.1	6891.5	BACT : Gram Negative?	Escherichia coli	Over 100 000 CFU/mL	S	R	S	0	S	S	R	S	S	R	0	R	S	S	S	S	R		S		R	S	S	0	S	S	I	S	R	S		S		S	S	S
840	196.8	32.5	8.5	7271.3	BACT : Gram Negative?	Escherichia coli	Over 100 000 CFU/mL	S	S	S	S	S	S	S	S	S	S	0	S	S	S	S	S	S		S		S	S	S	0	S	S	I		S	S		S		S	S	S
841	0.4	0.2	0	5.7		< 1000 CFU/mL (NEGATIV)												NA													NA
842	178	15.7	0.8	74104.5	BACT : Gram Negative?	Escherichia coli	Over 100 000 CFU/mL	S	R	S	0	S	S	S	S	E	R	0	R	S	R	S	S	S		S		R	S	S	0	S	E	R	S		S	S		S			S	S	E
843	73	9.3	6.1	20712.2	BACT : Gram Negative?	Escherichia coli	Over 100 000 CFU/mL	S	S	S	S	S	S	S	S	S	S	0	S	S	S	S	S	S		S		S	S	S	0	S	S	I	S		S	S		S			S	S	S
844	73	9.3	6.1	20712.2	BACT : Gram Negative?	Klebsiella pneumoniae								S				NA	R				S		S		S				NA	S							S				S	R		S
845	6179.7	61.9	58.1	3999.1	BACT : Gram Negative?	Mixed growth												NA													NA
846	63.1	227.2	202.5	3648.8	BACT : Gram Positive?	Mixed growth												NA													NA
847	43.4	87.6	72.6	4324.1	BACT : Gram Positive?	< 1000 CFU/mL (NEGATIV)												NA													NA
848	25.2	2.6	2	262.4	BACT : Gram Negative?	Escherichia coli	Over 100 000 CFU/mL	S	S	S	0	S	S	S	S	S	S	0	S	S	S	S	S	S		S		S	S	S	0	S	S	I	S		S	S		S			S	S	S
849	51.5	203.3	193	2369.8	BACT : Gram Positive?	< 1000 CFU/mL (NEGATIV)												NA													NA
850	1.8	1.8	1.1	9.1		Enterococcus faecalis	10.000-100.000 CFU/mL							R				NA	S								I	S			NA								I					S
851	32.4	10.7	2.9	13.6	BACT : Unclassified	< 1000 CFU/mL (NEGATIV)												NA													NA
852	8.5	78.7	76.3	223.6	BACT : Gram Positive?	Mixed growth												NA													NA
853	536.7	5.8	3.6	28495.2	BACT : Gram Negative?	Escherichia coli	Over 100 000 CFU/mL	S	S	S	0	S	S	S	S	S	S	0	S	S	S	S	S	S		S		S	S	S	0	S	S	I		S	S		S		S	S	S
854	4.2	82	81.1	4118.9	BACT : Gram Positive?	Streptokokker gruppe B	Ca. 10 000 CFU/mL											NA													NA
855	514.8	11.8	11.5	528.2	BACT : Gram Positive?	Mixed growth												NA													NA
856	3.9	3	1	2.2		Mixed growth												NA													NA
857	0.4	4.2	3.8	31.9		< 1000 CFU/mL (NEGATIV)												NA													NA
858	309.1	428.8	303.6	10854.1	BACT : Gram Negative?	Escherichia coli	Over 100 000 CFU/mL	S	R	S	0	S	S	S	S	S	I	0	R	S	S	S	S	S		S		R	S	S	0	S	S	I	S	S	S		S		S	S	S
859	18.6	42.5	36.1	2344.7	BACT : Gram Positive?	Mixed growth												NA													NA
860	1761.7	2.3	0.8	54386.5	BACT : Gram Negative?	Escherichia coli	Over 100 000 CFU/mL	R	R	S	0	R	R	S	S	S	S	0	R	S	S	R	S	R		S		R	S	S	0	S	S	I		S	S		S		R	S	S
861	1103.7	13.6	11.5	198.5	BACT : Gram Positive?	Mixed growth												NA													NA
862	1.6	4.2	3.3	1.1		< 1000 CFU/mL (NEGATIV)												NA													NA
863	13	3.8	2.3	6.8	BACT : Unclassified	< 1000 CFU/mL (NEGATIV)												NA													NA
864	1.6	2.3	0.4	2.2		< 1000 CFU/mL (NEGATIV)												NA													NA
865	18.3	1.4	1	35.3	BACT : Unclassified	Mixed growth												NA													NA
866	68.6	22.5	16.4	1574.3	BACT : Gram Positive?	Mixed growth												NA													NA
867	5291	4.4	1.7	100000	BACT : Gram Negative?	Escherichia coli	Over 100 000 CFU/mL	S	S	S	0	S	S	S	S	S	S	0	S	S	S	S	S	S		S		S	S	S	0	S	S	I	S		S	S		S			S	S	S
868	2.6	25.9	21.8	1992.1	BACT : Gram Positive?	Mixed growth												NA													NA
869	182.2	8	6.4	128.9	BACT : Gram Negative?	Mixed growth
870	2543.9	4.9	3.2	271.5	BACT : Gram Negative?	Mixed growth												NA													NA
871	1143.2	412.3	371.5	10297.4	BACT : Gram Pos/Neg?	Mixed growth												NA													NA
872	2	46.9	45.3	757.5	BACT : Gram Positive?	Mixed growth												NA													NA
873	4.8	23.4	19.3	885.3	BACT : Gram Positive?	< 1000 CFU/mL (NEGATIV)												NA													NA
874	35.5	15.1	10.4	149.4	BACT : Gram Positive?	Mixed growth												NA													NA
875	186.5	6.6	0.7	37459.6	BACT : Gram Pos/Neg?	Mixed growth												NA													NA
876	29.2	2.9	2.9	50897.4	BACT : Gram Pos/Neg?	Escherichia coli	Over 100 000 CFU/mL	R	R	S	0	S	S	S	S	S	S	0	R	S	S	S	S	S		S		R	S	S	0	S	S	I	S		S	S		S			S	S	S
877	2766.6	1.3	0.8	139.2	BACT : Gram Negative?	Escherichia coli	Ca. 10 000 CFU/mL	S	R	S	S	I	S	S	S	S	S	0	R	S	S	S	S	R		S		R	S	S	0	S	S	I		S	S		S		S	S	S
878	0.8	2	1.9	13.6		Streptokokker gruppe B	1000-10.000 CFU/mL											NA													NA
879	14.2	25.2	19.3	1383.9	BACT : Gram Positive?	Mixed growth												NA													NA
880	185	24	4.9	76451.3	BACT : Gram Negative?	Escherichia coli	Over 100 000 CFU/mL	S	S	S	0	S	S	S	S	S	S	0	S	S	S	S	S	R		S		S	S	S	0	S	S	I		S	S		S		S	S	S
881	2.6	7.9	7.3	29.6		Mixed growth												NA													NA
882	11.8	10.4	6.8	184.8	BACT : Gram Positive?	Mixed growth												NA													NA
883	3.9	2.9	1.6	11.4		Gram positive kokker	Ca. 1000 CFU/mL											NA													NA
884	976.3	7	6.4	66797.2	BACT : Gram Negative?	Escherichia coli	Over 100 000 CFU/mL	S	S	S	0	S	S	S	S	S	S	0	S	S	S	S	S	S		S		S	S	S	0	S	S	I	S		S	S		S			S	S	S
885	19.6	3	1.6	11.4	BACT : Unclassified	Gram negative staver	1000-10.000 CFU/mL											NA													NA
886	5.7	1.4	0	4.5		Mixed growth												NA													NA
887	6.8	3.5	2.4	61.5		Mixed growth												NA													NA
888	68.3	9.2	6	53172.8	BACT : Gram Negative?	Escherichia coli	Over 100 000 CFU/mL	S	S	S	0	S	S	S	S	S	S	0	S	S	S	S	S	S		S		S	S	S	0	S	S	I	S		S	S		S			S	S	S
889	32.8	5.5	3.3	54287.4	BACT : Gram Negative?	Escherichia coli	Over 100 000 CFU/mL	S	R	S	0	S	S	S	S	E	S	0	R	S	R	S	S	S		S		R	S	S	0	S	E	R	S		S	S		S			S	S	E
890	6729.8	6.7	3.3	73141.8	BACT : Gram Pos/Neg?	Proteus mirabilis	Over 100 000 CFU/mL							S				NA	R				S		S		S	R			NA	S						R			S	R		S
891	142	9.2	2.7	17.1	BACT : Unclassified	< 1000 CFU/mL (NEGATIV)												NA													NA
892	2.6	50.4	44.1	722.1	BACT : Gram Positive?	Mixed growth												NA													NA
893	14	9	7.6	1895.1	BACT : Gram Positive?	Mixed growth												NA													NA
894	588.2	22.6	21.1	60696.8	BACT : Gram Pos/Neg?	Serratia marcescens	Over 100 000 CFU/mL							R				NA	R				S		S		S				NA	R							S				S	R		S
895	78.3	42.7	30.5	18195.9	BACT : Gram Negative?	Escherichia coli	Over 100 000 CFU/mL	S	S	S	S	S	S	S	S	S	S	0	S	S	S	S	S	S		S		S	S	S	0	S	S	I	S		S	S		S			S	S	S
896	9.8	77.9	69.2	2285.3	BACT : Gram Positive?	Mixed growth												NA													NA
897	5.2	44.1	34.7	215.6	BACT : Gram Positive?	Mixed growth												NA													NA
898	174.9	15.9	3.6	664	BACT : Gram Positive?	Viridansstreptokokker	Over 100 000 CFU/mL											NA													NA
899	5587.7	7.6	6.1	4146.3	BACT : Gram Negative?	Escherichia coli	Over 100 000 CFU/mL	S	S	S	0	S	S	S	S	S	S	0	S	S	S	S	S	S		S		S	S	S	0	S	S	I	S		S	S		S			S	S	S
900	3238.9	5.1	2.3	24441.9	BACT : Gram Negative?	Mixed growth												NA													NA
901	17.7	5.8	3.5	7.9	BACT : Unclassified	Mixed growth												NA													NA
902	0.5	10.2	8.5	66.1		Mixed growth												NA													NA
903	10.1	16.2	12.3	34.2	BACT : Unclassified	Mixed growth												NA													NA
904	3.3	107	106.2	1226.5	BACT : Gram Positive?	Mixed growth												NA													NA
905	0.7	0.7	0.5	1.1		Mixed growth												NA													NA
906	96.1	113.6	100.6	19633.9	BACT : Gram Negative?	Mixed growth												NA													NA
907	20.8	146.3	142.7	2747.3	BACT : Gram Positive?	Mixed growth												NA													NA
908	10.1	26.4	23.1	1134	BACT : Gram Positive?	Mixed growth												NA													NA
909	162.9	34.4	19.2	709.6	BACT : Gram Positive?	Mixed growth												NA													NA
910	14	241.6	221.2	506.6	BACT : Gram Positive?	< 1000 CFU/mL (NEGATIV)												NA													NA
911	150.8	3.8	0	155.1	BACT : Gram Negative?	Klebsiella pneumoniae	Over 100 000 CFU/mL							S				NA	R				S		S		R				NA	S						R			S	R		S
912	7.3	3.3	1.7	30.8		Mixed growth												NA													NA
913	3335.8	15.7	10.1	63143.7	BACT : Gram Pos/Neg?	Klebsiella pneumoniae	Over 100 000 CFU/mL							S				NA	S				S		S		S	S			NA	S							S				S	R		S
914	3.3	0.8	0.5	1.1		Mixed growth												NA													NA
915	21.1	60.3	49.3	19463	BACT : Gram Positive?	Mixed growth												NA													NA
916	0.8	1.1	0.5	35.3		Mixed growth												NA													NA
917	3	17.4	15.2	66.1		Mixed growth												NA													NA
918	17.4	99.9	72	4252.3	BACT : Gram Positive?	Mixed growth												NA													NA
919	3.6	23.3	20.5	215.6	BACT : Gram Positive?	Mixed growth												NA													NA
920	62.3	77.5	58.1	2294.4	BACT : Gram Positive?	Mixed growth												NA													NA
921	36.2	595.3	590.1	3228.9	BACT : Gram Positive?	Mixed growth												NA													NA
922	10.5	0.8	0.5	23.9	BACT : Unclassified	Escherichia coli	10.000-100.000 CFU/mL	S	S	S	0	S	S	S	S	S	S	0	S	S	S	S	S	S		S		S	S	S	0	S	S	I		S	S		S		S	S	S
923	213.8	12.3	7.9	66017.9	BACT : Gram Negative?	Mixed growth
924	8436.5	9.5	7.4	263.5	BACT : Gram Negative?	Mixed growth												NA													NA
925	1.4	10.5	9.2	262.4	BACT : Gram Positive?	Mixed growth												NA													NA
926	695.2	416	408.5	2980.2	BACT : Gram Positive?	Mixed growth												NA													NA
927	36.4	17.1	5.4	152.8	BACT : Gram Positive?	Mixed growth												NA													NA
928	3889.2	1.3	0.5	44696.2	BACT : Gram Negative?	Escherichia coli	Over 100 000 CFU/mL	R	S	S	0	S	S	S	S	S	S	0	S	S	S	R	S	S		S		S	S	S	0	S	S	I	S		S	S		S			S	R	S
929	8.9	93.3	85.4	619.5	BACT : Gram Positive?	Mixed growth												NA													NA
930	35.5	3.2	2.2	61566.7	BACT : Gram Negative?	Mixed growth												NA													NA
931	49.9	125	103.6	537.3	BACT : Gram Positive?	< 1000 CFU/mL (NEGATIV)												NA													NA
932	585.2	1.7	1.1	80619.4	BACT : Gram Negative?	Escherichia coli	Over 100 000 CFU/mL	R	S	S	S	S	S	S	S	S	S	0	S	S	S	S	S	S		S		S	S	S	0	S	S	I	S		S	S		S			S	S	S
933	260.2	5.1	1.6	74764.5	BACT : Gram Negative?	Escherichia coli	Over 100 000 CFU/mL	R	S	S	S	S	S	S	S	S	S	0	S	S	S	I	S	S		S		S	S	S	0	S	S	I	S	S	S		S			S	S	S
934	27.7	55.4	23.7	198.4	BACT : Gram Positive?	Mixed growth												NA													NA
935	726.7	23	17.4	59.3	BACT : Unclassified	Gram positive kokker	Ca. 1000 CFU/mL											NA													NA
936	3.8	26.2	23.6	77.5		Mixed growth												NA													NA
937	51.3	54.1	40.3	819.1	BACT : Gram Negative?	Mixed growth												NA													NA
938	136.6	7.9	4.6	65378.9	BACT : Gram Negative?	Escherichia coli	Over 100 000 CFU/mL	S	R	S	0	I	S	S	S	S	I	0	R	S	S	S	S	S		S		R	S	S	0	S	S	I	S	S	S		S			S	S	S
939	19.8	27	21.8	1471.8	BACT : Gram Positive?	Mixed growth												NA													NA
940	397.4	8.6	1.9	305.7	BACT : Gram Positive?	Mixed growth												NA													NA
941	272.4	14.3	7	38168.1	BACT : Gram Pos/Neg?	Escherichia coli	Over 100 000 CFU/mL	R	S	S	0	S	S	S	S	S	S	0	S	S	S	S	S	S		S		S	S	R	0	S	S	I	S		S	S		S			S	S	S
942	2.3	1.4	1	14.8		Mixed growth												NA													NA
943	2.9	2	0.8	10.2		Mixed growth												NA													NA
944	309.7	25.8	8	303.5	BACT : Gram Positive?	Mixed growth
945	2029.4	4.5	2.6	34713.4	BACT : Gram Pos/Neg?	Escherichia coli	Over 100 000 CFU/mL	S	S	S	0	S	S	S	S	S	S	0	S	S	S	S	S	S		S		S	S	S	0	R	S	I	S	S	S		S			S	S	S
946	257.9	6.7	4.2	27209.3	BACT : Gram Negative?	Klebsiella pneumoniae	Over 100 000 CFU/mL							S				NA	R				S		S		S				NA	S						S			S	R		S
947	10.1	26.8	21.7	230.4	BACT : Gram Positive?	< 1000 CFU/mL (NEGATIV)												NA													NA
948	1	1.7	0.7	0		< 1000 CFU/mL (NEGATIV)												NA													NA
949	15.1	16.4	10.5	44.4	BACT : Unclassified	Mixed growth												NA													NA
950	195.2	12.3	7.4	26060.4	BACT : Gram Negative?	Escherichia coli	Over 100 000 CFU/mL	S	S	S	S	S	S	S	S	S	S	0	S	S	S	S	S	S		S		S	S	S	0	S	S	I		S	S		S		S	S	S
951	1.9	22.1	19.8	1335.9	BACT : Gram Positive?	Mixed growth												NA													NA
952	2106.3	15.1	13.3	792.9	BACT : Gram Positive?	Mixed growth												NA													NA
953	39	36.9	32.5	88789	BACT : Gram Pos/Neg?	Mixed growth												NA													NA
954	5.2	11.2	9.9	209.9	BACT : Gram Positive?	Escherichia coli	Ca. 10 000 CFU/mL	S	S	S	0	S	S	S	S	R	S	0	S	S	I	S	S	S		S		S	S	R	0	S	I	I		S	S		S		S	S	R
955	151.3	324.1	309.8	19511	BACT : Gram Pos/Neg?	Mixed growth												NA													NA
956	28.9	85.9	80.5	1099.9	BACT : Gram Positive?	Mixed growth												NA													NA
957	438.8	13.2	8.2	71919.8	BACT : Gram Negative?	Mixed growth												NA													NA
958	6.5	2.9	2	21150.6	BACT : Gram Negative?	Escherichia coli	Over 100 000 CFU/mL	R	R	S	0	S	S	S	S	S	I	0	R	S	S	S	S	S		S		R	S	S	0	S	S	I	S		S	S		S			S	S	S
959	106.5	44.9	25.9	725.6	BACT : Gram Positive?	Mixed growth												NA													NA
960	51.5	141.6	119.3	1487.8	BACT : Gram Positive?	Mixed growth												NA													NA
961	558.8	2	1.6	6367.7	BACT : Gram Positive?	Mixed growth												NA													NA
962	1.3	27.7	26.9	13.6		Mixed growth												NA													NA
963	442.2	4.2	0.2	4475.8	BACT : Gram Positive?	Mixed growth												NA													NA
964	293.5	14.3	1.3	106.1	BACT : Gram Negative?	Escherichia coli	1000-10.000 CFU/mL	R	R	S	0	I	S	S	S	E	S	0	R	S	R	R	S	S		S		R	S	S	0	S	E	R	S	S	S		S			S	S	E
965	2.6	11	10.5	115.2	BACT : Gram Positive?	Mixed growth												NA													NA
966	1290.4	0.1	0.1	100000	BACT : Gram Negative?	Escherichia coli	Over 100 000 CFU/mL	R	R	S	S	R	R	S	S	S	S	0	R	S	S	R	S	R		S		R	S	S	0	S	S	I	S		S	S		S			R	S	S
967	75.5	3.9	0.4	6.8	BACT : Unclassified	< 1000 CFU/mL (NEGATIV)												NA													NA
968	599.1	5.7	5.2	46440.2	BACT : Gram Negative?	Citrobacter farmeri	Over 100 000 CFU/mL	R	R	S	0	S	S	R	S	S	I	0	R	S	S	S	S	S		S		R	S	S	0	S	S	0		S	S		S		S	R	S
969	264.9	16.4	0.8	700.4	BACT : Gram Negative?	Mixed growth												NA													NA
970	117.1	5.1	1.4	3730.8	BACT : Gram Positive?	Mixed growth												NA													NA
971	12.9	6.4	4.6	133.4	BACT : Gram Positive?	Mixed growth												NA													NA
972	16.4	141.6	111.8	800.9	BACT : Gram Positive?	Mixed growth												NA													NA
973	3.3	27.5	24.8	195.1	BACT : Gram Positive?	Mixed growth												NA													NA
974	9.3	2.6	1.9	41		Mixed growth												NA													NA
975	12.4	18.7	17.4	92.4	BACT : Unclassified	Mixed growth												NA													NA
976	58.6	2.7	0.2	26814.2	BACT : Gram Negative?	Klebsiella pneumoniae	Over 100 000 CFU/mL							S				NA	R				S		S		S	R			NA	S							S				S	R		S
977	38.3	37.8	29	76.4	BACT : Unclassified	Mixed growth												NA													NA
978	12659.5	30.8	19.9	525.9	BACT : Gram Pos/Neg?	Mixed growth												NA													NA
979	129.5	38.5	15.7	1609.9	BACT : Gram Positive?	Mixed growth												NA													NA
980	143.2	22.1	8.3	26658.3	BACT : Gram Negative?	Escherichia coli	Over 100 000 CFU/mL	S	R	S	S	S	S	S	S	S	S	0	R	S	S	S	S	S		S		R	S	S	0	S	S	I	S		S	S		S			S	S	S
981	272.6	4.9	0.1	141.4	BACT : Gram Negative?	< 1000 CFU/mL (NEGATIV)												NA													NA
982	118.3	103.1	88	12964.6	BACT : Gram Negative?	Mixed growth												NA													NA
983	10.4	54.1	47.8	76.4	BACT : Unclassified	Mixed growth												NA													NA
984	1.3	14	11.8	51.3		Mixed growth												NA													NA
985	37009.4	315.8	65	1268.7	BACT : Gram Negative?	Enterococcus faecalis	Over 100 000 CFU/mL							R				NA	S								I	S			NA								R					S
986	23.1	13.6	7.1	2.2	BACT : Unclassified	Mixed growth												NA													NA
987	282.8	18.1	16.4	699.3	BACT : Gram Negative?	Escherichia coli	Over 100 000 CFU/mL	S	S	S	S	S	S	S	S	S	S	0	S	S	S	S	S	S		S		S	S	S	0	S	S	I		S	S		S		S	S	S
988	22.6	21.7	17.4	572.7	BACT : Gram Positive?	Mixed growth												NA													NA
989	57575.6	118.4	23.9	6692	BACT : Gram Negative?	Klebsiella pneumoniae	Over 100 000 CFU/mL							S				NA	R				S		S		R				NA	S						R			S	R		S
990	32.4	71.7	60.4	3048.5	BACT : Gram Positive?	Mixed growth												NA													NA
991	6.8	4.9	2	87.8		Mixed growth												NA													NA
992	101.5	1.6	0.5	30717.9	BACT : Gram Negative?	Klebsiella pneumoniae	Over 100 000 CFU/mL							S				NA	R				S		S		S				NA	S						S			S	R		S
993	3.3	2.6	1.7	19.3		Mixed growth												NA													NA
994	11.8	80.8	78.5	638.9	BACT : Gram Positive?	< 1000 CFU/mL (NEGATIV)												NA													NA
995	7.6	25.2	23.4	255.5	BACT : Gram Positive?	Mixed growth												NA													NA
996	3.5	29.2	23.7	1891.7	BACT : Gram Positive?	Mixed growth												NA													NA
997	5.7	16.4	13.7	38.7		Mixed growth												NA													NA
998	17.8	33.5	25.9	188.2	BACT : Gram Positive?	Mixed growth
999	7	6.2	3.5	4.5		< 1000 CFU/mL (NEGATIV)												NA													NA
1000	11.2	4.8	2.7	43.3	BACT : Unclassified	Mixed growth												NA													NA
1001	1	0.8	0.1	5.7		< 1000 CFU/mL (NEGATIV)												NA													NA
